# Supplementary material for: Somatic rearrangements causing oncogenic ectodomain deletions of FGFR1 in squamous cell lung cancer
Source: J Clin Invest. 2023 Nov 1;133(21):e170217. doi: 10.1172/JCI170217 (PMC10617767; doi:10.1172/JCI170217)
Supplement: Supporting data values [file jci-133-170217-s045.xlsx]

## Sheet: Copy number patients
Sample	Chromosome	Start	End	nMarker	CN
TUM001	chr8	32406154	32453583	2	1.02818
TUM001	chr8	32463020	32463260	1	0.732728
TUM001	chr8	32471936	32505959	5	0.568881
TUM001	chr8	32579420	32620915	11	0.703659
TUM001	chr8	32621202	32621982	3	0.444224
TUM001	chr8	33330846	33347949	10	0.814467
TUM001	chr8	33352976	33358048	12	1.04739
TUM001	chr8	33358049	33457703	28	0.79759
TUM001	chr8	35401772	35425867	3	2.82053
TUM001	chr8	35453003	35579039	6	2.99432
TUM001	chr8	35579640	35583797	3	2.48078
TUM001	chr8	35583798	35608393	10	3.20311
TUM001	chr8	35616732	35632085	3	2.28726
TUM001	chr8	35647740	35648703	4	2.87847
TUM001	chr8	35648704	35652318	15	3.29956
TUM001	chr8	35652319	36641982	8	2.92471
TUM001	chr8	36641983	36666393	7	3.44601
TUM001	chr8	36671641	36675342	3	4.00869
TUM001	chr8	36691004	36786611	15	4.87554
TUM001	chr8	36788385	37555933	10	4.08709
TUM001	chr8	37555991	37556730	3	2.48037
TUM001	chr8	37556747	37594258	4	3.21112
TUM001	chr8	37594259	37595615	4	4.23411
TUM001	chr8	37597746	37614840	29	4.71368
TUM001	chr8	37614841	37615881	3	5.39731
TUM001	chr8	37615996	37616738	2	6.25639
TUM001	chr8	37620008	37623980	3	4.83694
TUM001	chr8	37623981	37636913	11	4.46115
TUM001	chr8	37636914	37637392	2	5.60679
TUM001	chr8	37641658	37717516	46	3.92281
TUM001	chr8	37717517	37718713	3	3.38159
TUM001	chr8	37718714	37719868	3	4.49646
TUM001	chr8	37719869	37728087	4	4.91847
TUM001	chr8	37728088	37728810	3	4.16113
TUM001	chr8	37728811	37729533	3	3.1826
TUM001	chr8	37729534	37730497	4	3.85057
TUM001	chr8	37730498	37732678	4	3.20285
TUM001	chr8	37732679	37732916	1	3.86236
TUM001	chr8	37734525	37757101	5	5.28642
TUM001	chr8	37791721	37796366	8	4.85246
TUM001	chr8	37796367	37821897	8	3.72954
TUM001	chr8	37822863	37824543	7	4.53584
TUM001	chr8	37888024	37917592	4	3.755
TUM001	chr8	37917593	37963390	4	3.11585
TUM001	chr8	37963391	37964824	3	4.19338
TUM001	chr8	37967827	37972576	4	5.88728
TUM001	chr8	37974085	37976986	5	4.85459
TUM001	chr8	37978378	37996626	8	5.69171
TUM001	chr8	37996627	37997513	3	4.59128
TUM001	chr8	38000395	38002779	5	3.96456
TUM001	chr8	38002780	38003645	3	5.27898
TUM001	chr8	38003646	38006734	5	3.94003
TUM001	chr8	38008147	38021219	4	6.06815
TUM001	chr8	38021220	38028615	3	4.86065
TUM001	chr8	38029396	38029636	1	4.10827
TUM001	chr8	38030831	38031553	3	3.32766
TUM001	chr8	38031554	38032271	3	2.997
TUM001	chr8	38032921	38033643	3	2.52169
TUM001	chr8	38033644	38034125	2	2.16343
TUM001	chr8	38034126	38034607	2	2.50037
TUM001	chr8	38034608	38037532	5	3.45195
TUM001	chr8	38037533	38044639	14	3.87026
TUM001	chr8	38044981	38051079	8	4.41568
TUM001	chr8	38051793	38051913	1	4.61525
TUM001	chr8	38053089	38056835	3	5.24084
TUM001	chr8	38058414	38060652	4	4.54679
TUM001	chr8	38060668	38063218	7	5.86126
TUM001	chr8	38063219	38065144	3	4.76471
TUM001	chr8	38065145	38066880	4	3.30045
TUM001	chr8	38066881	38067603	3	3.49861
TUM001	chr8	38067604	38069495	7	3.71232
TUM001	chr8	38069496	38071227	5	4.05223
TUM001	chr8	38072114	38075273	3	5.31661
TUM001	chr8	38076328	38081116	4	4.27453
TUM001	chr8	38082085	38084002	3	6.02585
TUM001	chr8	38084060	38086637	7	4.42889
TUM001	chr8	38086911	38087581	3	3.26014
TUM001	chr8	38087912	38088454	2	2.64106
TUM001	chr8	38088559	38089763	5	3.17919
TUM001	chr8	38089764	38091701	6	3.44933
TUM001	chr8	38091702	38094620	5	2.81355
TUM001	chr8	38094920	38096240	5	3.51209
TUM001	chr8	38096305	38098314	4	3.16211
TUM001	chr8	38098640	38100219	3	3.51289
TUM001	chr8	38100265	38103617	7	4.12049
TUM001	chr8	38103618	38105403	5	3.6074
TUM001	chr8	38105404	38107151	4	4.19333
TUM001	chr8	38107152	38111896	10	3.7635
TUM001	chr8	38112403	38116706	7	5.10693
TUM001	chr8	38117328	38117784	2	4.08702
TUM001	chr8	38117785	38123928	19	3.83965
TUM001	chr8	38124234	38125598	6	3.13092
TUM001	chr8	38125599	38126321	3	2.51933
TUM001	chr8	38126322	38127044	3	2.05922
TUM001	chr8	38127045	38127526	2	2.49356
TUM001	chr8	38127527	38128008	2	3.24654
TUM001	chr8	38128009	38128731	3	3.52015
TUM001	chr8	38128732	38129454	3	3.90631
TUM001	chr8	38129455	38129695	1	3.48056
TUM001	chr8	38129696	38131089	4	3.02647
TUM001	chr8	38131090	38131812	3	4.15283
TUM001	chr8	38131813	38196952	175	3.77
TUM001	chr8	38197304	38198313	3	4.49942
TUM001	chr8	38199517	38200948	3	4.19044
TUM001	chr8	38201248	38204381	7	3.87146
TUM001	chr8	38204382	38206182	6	4.39375
TUM001	chr8	38206476	38208492	4	5.06193
TUM001	chr8	38208785	38210067	3	6.01585
TUM001	chr8	38210367	38223941	37	4.22264
TUM001	chr8	38224368	38225467	3	3.90638
TUM001	chr8	38225815	38227019	5	4.92581
TUM001	chr8	38227020	38228172	3	4.97839
TUM001	chr8	38228760	38229000	1	4.12154
TUM001	chr8	38229001	38231969	7	3.88507
TUM001	chr8	38232124	38233489	4	3.20598
TUM001	chr8	38233490	38237126	5	3.64467
TUM001	chr8	38237127	38238984	7	3.28997
TUM001	chr8	38239117	38240292	4	2.85814
TUM001	chr8	38240293	38240774	2	2.25291
TUM001	chr8	38240775	38242327	4	3.28557
TUM001	chr8	38242328	38243680	4	2.96468
TUM001	chr8	38243681	38244403	3	2.04877
TUM001	chr8	38244404	38244885	2	2.46212
TUM001	chr8	38244886	38245599	3	3.11582
TUM001	chr8	38246591	38249222	3	4.00508
TUM001	chr8	38249522	38250390	3	3.43566
TUM001	chr8	38250391	38256980	9	3.07722
TUM001	chr8	38257534	38259421	6	3.53444
TUM001	chr8	38259422	38261106	7	3.21941
TUM001	chr8	38261107	38261403	1	3.00691
TUM001	chr8	38261572	38262787	3	2.82765
TUM001	chr8	38262788	38263269	2	3.60859
TUM001	chr8	38263270	38266539	12	2.96902
TUM001	chr8	38266540	38267730	5	3.53199
TUM001	chr8	38267999	38270093	7	3.30225
TUM001	chr8	38270094	38270816	3	2.86445
TUM001	chr8	38270817	38277946	22	2.32733
TUM001	chr8	38277947	38279151	5	1.76843
TUM001	chr8	38279152	38280491	3	2.07868
TUM001	chr8	38280492	38282149	5	2.66479
TUM001	chr8	38282150	38287073	15	2.44427
TUM001	chr8	38287074	38288502	5	2.01734
TUM001	chr8	38288503	38288984	2	2.40871
TUM001	chr8	38288985	38289707	3	2.92932
TUM001	chr8	38289708	38292393	5	3.61117
TUM001	chr8	38292668	38294183	5	2.89716
TUM001	chr8	38294184	38295787	5	3.34329
TUM001	chr8	38296171	38296893	3	2.24354
TUM001	chr8	38296894	38297375	2	2.03693
TUM001	chr8	38297376	38299062	7	2.44684
TUM001	chr8	38299063	38303087	10	3.03654
TUM001	chr8	38303389	38304793	3	3.52389
TUM001	chr8	38305333	38306859	4	2.71153
TUM001	chr8	38306896	38308582	7	2.42769
TUM001	chr8	38308583	38309879	5	2.8738
TUM001	chr8	38310554	38317943	19	2.4337
TUM001	chr8	38317944	38319542	4	2.23147
TUM001	chr8	38320852	38322804	7	3.05733
TUM001	chr8	38322805	38324491	7	2.39621
TUM001	chr8	38324492	38325455	4	2.74287
TUM001	chr8	38325456	38327007	6	3.97952
TUM001	chr8	38327008	38327894	3	4.6364
TUM001	chr8	38328170	38329798	5	2.59182
TUM001	chr8	38329799	38330576	3	2.80778
TUM001	chr8	38330593	38333445	6	3.16163
TUM001	chr8	38333446	38339967	5	4.14211
TUM001	chr8	38340287	38340527	1	3.63595
TUM001	chr8	38340528	38341302	3	3.54121
TUM001	chr8	38341559	38345907	12	3.08815
TUM001	chr8	38345908	38350244	9	3.738
TUM001	chr8	38350964	38352479	5	4.36039
TUM001	chr8	38352480	38353318	3	3.01497
TUM001	chr8	38353394	38354549	3	2.32891
TUM001	chr8	38355502	38358885	3	3.22511
TUM001	chr8	38359103	38361539	5	2.26657
TUM001	chr8	38361540	38362706	3	3.14371
TUM001	chr8	38362707	38364552	5	3.15444
TUM001	chr8	38364560	38367429	5	3.9272
TUM001	chr8	38367430	38378353	23	3.20284
TUM001	chr8	38378529	38379937	5	5.12518
TUM001	chr8	38380849	38384536	7	3.51308
TUM001	chr8	38384537	38387187	11	3.02598
TUM001	chr8	38387188	38389145	6	3.45757
TUM001	chr8	38389506	38398877	8	4.23997
TUM001	chr8	38398939	38401467	3	3.15598
TUM001	chr8	38401904	38404389	4	3.90496
TUM001	chr8	38405209	38405769	2	3.41927
TUM001	chr8	38406671	38409324	7	4.13387
TUM001	chr8	38409692	38410414	3	2.92918
TUM001	chr8	38410415	38412792	9	2.2913
TUM001	chr8	38413257	38415852	6	3.00157
TUM001	chr8	38416176	38423353	24	2.37326
TUM001	chr8	38423354	38424073	3	2.77099
TUM001	chr8	38424183	38584598	384	3.18366
TUM001	chr8	38584599	38586081	3	2.87451
TUM001	chr8	38586082	38588449	6	2.38247
TUM001	chr8	38588748	38590127	4	3.44636
TUM001	chr8	38590219	38591182	4	3.00124
TUM001	chr8	38591183	38594428	10	2.64015
TUM001	chr8	38594429	38596393	4	3.42946
TUM001	chr8	38596790	38598694	6	3.13018
TUM001	chr8	38598957	38614734	29	3.5862
TUM001	chr8	38614822	38615602	3	2.98001
TUM001	chr8	38615635	38625888	26	3.32127
TUM001	chr8	38625889	38628565	5	2.61968
TUM001	chr8	38628566	38629222	2	3.20297
TUM001	chr8	38629603	38630547	3	4.15218
TUM001	chr8	38631158	38631938	3	3.15806
TUM001	chr8	38632592	38633945	4	3.60757
TUM001	chr8	38634258	38638658	12	4.07237
TUM001	chr8	38638659	38643930	14	3.30752
TUM001	chr8	38644040	38644949	3	3.01471
TUM001	chr8	38644950	38645913	4	2.69196
TUM001	chr8	38645914	38647049	4	3.04823
TUM001	chr8	38647149	38648282	3	4.63697
TUM001	chr8	38648283	38651044	8	3.40055
TUM001	chr8	38651457	38653369	6	4.68711
TUM001	chr8	38653496	38657121	13	3.26985
TUM001	chr8	38657122	38661828	3	3.94985
TUM001	chr8	38662350	38663190	3	3.12685
TUM001	chr8	38663201	38671033	20	3.5677
TUM001	chr8	38671034	38672631	5	3.19172
TUM001	chr8	38672632	38673359	2	4.02175
TUM001	chr8	38673529	38675319	5	4.87283
TUM001	chr8	38675763	38678045	8	3.02268
TUM001	chr8	38678046	38681415	7	3.384
TUM001	chr8	38681416	38681897	2	4.26613
TUM001	chr8	38681898	38691067	27	3.33617
TUM001	chr8	38691068	38693974	9	2.82447
TUM001	chr8	38693975	38694215	1	3.68509
TUM001	chr8	38694216	38695250	3	4.13608
TUM001	chr8	38695303	38696025	3	3.71644
TUM001	chr8	38696026	38697172	3	3.33016
TUM001	chr8	38697173	38698259	3	4.43913
TUM001	chr8	38698786	38700319	5	4.06086
TUM001	chr8	38700320	38759691	36	3.63874
TUM001	chr8	38775326	38827460	14	3.96335
TUM001	chr8	38827586	38839348	19	4.32087
TUM001	chr8	38839925	38845754	3	5.86877
TUM001	chr8	38846158	38846848	2	6.21657
TUM001	chr8	38847115	38853395	13	4.79825
TUM001	chr8	38853665	38854387	3	3.156
TUM001	chr8	38854388	38854745	1	4.25297
TUM001	chr8	38865333	38872175	5	6.20267
TUM001	chr8	38872176	39080901	57	5.38329
TUM001	chr8	39081592	39172292	14	4.83275
TUM001	chr8	39172893	39180754	4	4.16048
TUM001	chr8	39180755	39181974	3	3.91884
TUM001	chr8	39182644	39203651	3	6.57261
TUM001	chr8	39233116	39239318	3	8.9657
TUM001	chr8	39250015	39357013	22	8.01362
TUM001	chr8	39357939	39379939	8	9.80329
TUM001	chr8	39380190	39380550	1	8.21738
TUM001	chr8	39441921	39469150	9	5.41718
TUM001	chr8	39486795	39495318	3	7.2643
TUM001	chr8	39495857	39776520	45	5.04543
TUM001	chr8	39777565	40012084	37	4.23009
TUM001	chr8	40012085	40012920	3	4.81827
TUM001	chr8	40388042	40388523	2	2.64521
TUM001	chr8	40388524	40389246	3	1.73267
TUM001	chr8	40389247	40389487	1	1.46001
TUM001	chr8	40389488	42190022	333	1.86037
TUM001	chr8	42190023	42940077	230	2.22046
TUM001	chr8	42940197	42952832	4	2.81445
TUM001	chr8	42957575	43023068	12	1.93309
TUM001	chr8	43024230	43055167	24	1.7891
TUM001	chr8	43055168	43056911	6	1.3491
TUM001	chr8	43056983	43057705	3	1.75462
TUM001	chr8	43057706	43152339	4	2.30063
TUM001	chr8	43152340	43218686	14	2.64471
TUM001	chr8	128428051	128428773	3	2.01779
TUM001	chr8	128428774	128429014	1	1.61537
TUM001	chr8	128429015	128749390	8	1.06413
TUM001	chr8	128749391	128750225	3	1.60367
TUM001	chr8	128750226	128751430	5	0.758036
TUM001	chr8	128751431	128753740	8	1.13892
TUM009	chr8	31496808	31498067	3	0.499959
TUM009	chr8	31498068	32406394	2	0.539829
TUM009	chr8	32453283	32505959	7	0.850319
TUM009	chr8	32579420	33369747	44	1.05533
TUM009	chr8	33369748	35093489	26	0.739836
TUM009	chr8	35401772	35425867	3	2.46104
TUM009	chr8	35453003	35583797	9	1.23566
TUM009	chr8	35583798	36793699	70	1.63998
TUM009	chr8	37553211	37556730	7	0.739716
TUM009	chr8	37556747	37595615	7	0.869235
TUM009	chr8	37597746	37603468	10	1.46331
TUM009	chr8	37603469	38038459	213	1.17508
TUM009	chr8	38039419	38040141	3	1.62172
TUM009	chr8	38040142	38043728	5	1.38294
TUM009	chr8	38043764	38044639	3	1.70173
TUM009	chr8	38044981	38047295	3	1.87286
TUM009	chr8	38048608	38049932	3	2.08946
TUM009	chr8	38050126	38051913	3	2.31181
TUM009	chr8	38053089	38058834	4	2.69776
TUM009	chr8	38059115	40012920	1865	2.04158
TUM009	chr8	40388042	40388523	2	3.64014
TUM009	chr8	40388524	40389246	3	4.3738
TUM009	chr8	40389247	40438851	3	5.94426
TUM009	chr8	40531854	40625324	6	7.31743
TUM009	chr8	40644134	40666178	2	8.81613
TUM009	chr8	40683026	40742579	3	7.25614
TUM009	chr8	40745918	40746158	1	5.54632
TUM009	chr8	40755096	41119862	3	7.37448
TUM009	chr8	41119863	41122031	9	8.81451
TUM009	chr8	41122032	41122754	3	7.30412
TUM009	chr8	41122755	41164374	3	5.33028
TUM009	chr8	41164375	41348559	8	4.63898
TUM009	chr8	41354923	41363612	3	8.16163
TUM009	chr8	41364482	41367938	5	7.73481
TUM009	chr8	41367954	41386902	3	6.70757
TUM009	chr8	41386903	41387468	2	5.93218
TUM009	chr8	41387469	41394043	3	8.11935
TUM009	chr8	41394557	41395277	3	6.36724
TUM009	chr8	41395540	41397598	2	5.62767
TUM009	chr8	41399266	41402169	7	7.07788
TUM009	chr8	41402170	41442543	4	6.54884
TUM009	chr8	41455716	41456916	5	7.48996
TUM009	chr8	41466849	41468173	4	5.89152
TUM009	chr8	41468174	41472018	5	6.54954
TUM009	chr8	41472404	41476702	4	5.16457
TUM009	chr8	41476703	41478749	3	6.99708
TUM009	chr8	41478750	41479543	3	4.61193
TUM009	chr8	41479544	41480507	4	5.12179
TUM009	chr8	41480508	41482117	5	6.74117
TUM009	chr8	41482118	41508523	15	4.64119
TUM009	chr8	41508555	41511108	3	5.53833
TUM009	chr8	41511109	41511831	3	3.96293
TUM009	chr8	41511832	41512554	3	7.42189
TUM009	chr8	41512555	41513373	3	7.70663
TUM009	chr8	41518421	41519163	3	6.31582
TUM009	chr8	41519164	41522863	4	4.73956
TUM009	chr8	41522959	41530030	5	4.07291
TUM009	chr8	41530031	41543855	4	4.87577
TUM009	chr8	41545590	41547924	3	6.36453
TUM009	chr8	41547934	41551697	4	4.5052
TUM009	chr8	41552035	41559223	9	4.92527
TUM009	chr8	41559495	41574639	9	5.70077
TUM009	chr8	41575050	41580811	4	6.5089
TUM009	chr8	41580981	41585594	5	5.2957
TUM009	chr8	41591417	41646907	4	7.59937
TUM009	chr8	41654964	41754243	2	8.82311
TUM009	chr8	41786882	41789069	8	6.80666
TUM009	chr8	41789248	41789970	3	5.53768
TUM009	chr8	41789971	41791008	3	4.90202
TUM009	chr8	41791009	41791490	2	4.5593
TUM009	chr8	41791491	41792436	2	6.0661
TUM009	chr8	41794689	41806990	13	8.2205
TUM009	chr8	41812751	41815225	4	7.80613
TUM009	chr8	41815226	41906897	15	8.75881
TUM009	chr8	41907039	41907279	1	8.17241
TUM009	chr8	42010332	42011483	4	5.0029
TUM009	chr8	42011597	42015758	7	8.66843
TUM009	chr8	42019521	42024601	6	8.8855
TUM009	chr8	42024602	42028789	13	9.29533
TUM009	chr8	42028938	42033376	6	6.99197
TUM009	chr8	42033377	42037609	3	5.23819
TUM009	chr8	42037610	42043454	9	4.69933
TUM009	chr8	42044795	42046657	5	5.9461
TUM009	chr8	42048790	42171929	20	4.67179
TUM009	chr8	42173672	42174828	3	5.86547
TUM009	chr8	42175111	42177076	3	6.79458
TUM009	chr8	42177146	42177936	3	7.51329
TUM009	chr8	42178172	42178412	1	6.38281
TUM009	chr8	42178597	42180118	3	4.91507
TUM009	chr8	42182094	42182934	3	4.67081
TUM009	chr8	42183170	42184130	4	6.04894
TUM009	chr8	42186492	42189058	4	5.63965
TUM009	chr8	42189059	42189781	3	6.71089
TUM009	chr8	42189782	42196713	4	6.15785
TUM009	chr8	42196714	42206670	4	6.62484
TUM009	chr8	42206671	42218801	8	7.47275
TUM009	chr8	42218802	42226955	5	9.03436
TUM009	chr8	42227015	42227496	2	8.47452
TUM009	chr8	42227497	42231577	3	7.39951
TUM009	chr8	42231578	42233452	3	6.47892
TUM009	chr8	42234361	42249533	4	5.63127
TUM009	chr8	42251245	42252748	3	7.18157
TUM009	chr8	42254105	42255185	4	8.52445
TUM009	chr8	42256125	42263051	8	7.5124
TUM009	chr8	42263052	42274383	4	6.28882
TUM009	chr8	42274384	42286437	5	5.82206
TUM009	chr8	42287491	42295149	4	5.30899
TUM009	chr8	42296889	42320685	5	5.95943
TUM009	chr8	42320686	42320991	1	4.36418
TUM009	chr8	42323203	42329775	3	2.43047
TUM009	chr8	42329776	42338123	3	2.278
TUM009	chr8	42358463	42359973	3	2.54075
TUM009	chr8	42359974	43218686	224	1.76194
TUM009	chr8	128428051	128428532	2	1.76194
TUM009	chr8	128428533	128753740	26	1.1966
TUM004	chr8	31496808	31498067	3	0.510831
TUM004	chr8	31498068	32406394	2	0.648145
TUM004	chr8	32453283	35648462	105	0.972784
TUM004	chr8	35648463	35653523	21	1.25974
TUM004	chr8	35653524	36641982	3	2.1681
TUM004	chr8	36641983	36661695	3	5.34673
TUM004	chr8	36662637	36786611	22	5.59377
TUM004	chr8	36788385	36788745	1	6.10312
TUM004	chr8	36790373	36793699	4	6.34178
TUM004	chr8	37553211	37594258	14	2.49592
TUM004	chr8	37594259	37595615	4	3.04434
TUM004	chr8	37597746	37602022	4	3.77574
TUM004	chr8	37602023	37603468	6	4.29438
TUM004	chr8	37603469	37607233	3	3.23736
TUM004	chr8	37607257	37611127	5	2.93386
TUM004	chr8	37611286	37616738	16	3.80497
TUM004	chr8	37620008	37623331	2	3.05301
TUM004	chr8	37623740	37630459	3	4.82201
TUM004	chr8	37632366	37632847	2	5.53885
TUM004	chr8	37632848	37635612	3	3.42469
TUM004	chr8	37635613	37637392	6	4.40513
TUM004	chr8	37641658	37686561	4	2.48191
TUM004	chr8	37686694	37693359	9	3.15365
TUM004	chr8	37695172	37699711	8	2.35644
TUM004	chr8	37699712	37700434	3	3.19674
TUM004	chr8	37700435	37701880	6	4.3082
TUM004	chr8	37701881	37706285	9	3.73074
TUM004	chr8	37707063	37707543	2	3.31961
TUM004	chr8	37716071	37728569	18	4.54332
TUM004	chr8	37728570	37732678	12	3.35531
TUM004	chr8	37732679	37735006	3	4.33577
TUM004	chr8	37735007	37792081	5	3.62056
TUM004	chr8	37792439	37793484	2	4.20341
TUM004	chr8	37794166	37796366	5	4.79835
TUM004	chr8	37796367	37888380	17	3.5392
TUM004	chr8	37904762	37905002	1	3.14179
TUM004	chr8	37914508	37917592	2	2.93063
TUM004	chr8	37917593	37963390	4	2.93145
TUM004	chr8	37963391	37997513	23	4.8961
TUM004	chr8	38000395	38002779	5	3.80363
TUM004	chr8	38002780	38003645	3	3.47848
TUM004	chr8	38003646	38006734	5	2.91635
TUM004	chr8	38008147	38031071	9	4.90685
TUM004	chr8	38031072	38031794	3	6.07859
TUM004	chr8	38031795	38032271	2	5.38228
TUM004	chr8	38032921	38033643	3	4.24535
TUM004	chr8	38033644	38034607	4	3.75144
TUM004	chr8	38034608	38038459	8	4.85279
TUM004	chr8	38039419	38040141	3	5.35147
TUM004	chr8	38040142	38040379	1	4.74552
TUM004	chr8	38040845	38043728	4	4.42554
TUM004	chr8	38043764	38047057	5	5.71077
TUM004	chr8	38047115	38050546	5	5.32842
TUM004	chr8	38050959	38051913	2	5.99491
TUM004	chr8	38053089	38058834	4	6.65731
TUM004	chr8	38059115	38061214	5	5.02037
TUM004	chr8	38061417	38065144	8	5.55725
TUM004	chr8	38065145	38067121	5	4.78414
TUM004	chr8	38067122	38067844	3	5.92965
TUM004	chr8	38067845	38068326	2	6.28481
TUM004	chr8	38068327	38071227	9	5.39123
TUM004	chr8	38072114	38089040	24	4.6817
TUM004	chr8	38089041	38089763	3	3.16972
TUM004	chr8	38089764	38090004	1	4.39257
TUM004	chr8	38090005	38090727	3	5.84565
TUM004	chr8	38090728	38092730	5	4.9306
TUM004	chr8	38093415	38093535	1	4.70112
TUM004	chr8	38094500	38097774	8	5.43509
TUM004	chr8	38097775	38098314	2	4.46653
TUM004	chr8	38098640	38099859	2	5.81633
TUM004	chr8	38099860	38103121	6	6.45162
TUM004	chr8	38103136	38103617	2	6.72295
TUM004	chr8	38103618	38104650	3	5.42757
TUM004	chr8	38104922	38105702	3	4.30235
TUM004	chr8	38105954	38107151	3	3.87664
TUM004	chr8	38107152	38109621	4	4.98639
TUM004	chr8	38109622	38110413	2	5.77813
TUM004	chr8	38110414	38111896	4	6.20269
TUM004	chr8	38112403	38116706	7	4.30356
TUM004	chr8	38117328	38117784	2	5.16442
TUM004	chr8	38117785	38118989	5	6.66117
TUM004	chr8	38118990	38120175	4	5.80345
TUM004	chr8	38120176	38121673	6	6.23101
TUM004	chr8	38121987	38123928	4	5.05846
TUM004	chr8	38124234	38125116	4	5.70802
TUM004	chr8	38125117	38125598	2	5.06375
TUM004	chr8	38125599	38126080	2	4.58052
TUM004	chr8	38126081	38127044	4	3.70284
TUM004	chr8	38127045	38127526	2	5.04721
TUM004	chr8	38127527	38129454	8	5.99202
TUM004	chr8	38129455	38130177	3	4.92478
TUM004	chr8	38130178	38131089	2	4.5632
TUM004	chr8	38131090	38131812	3	5.89439
TUM004	chr8	38131813	38133670	7	6.40494
TUM004	chr8	38133671	38134210	2	5.33004
TUM004	chr8	38135225	38136232	3	4.50602
TUM004	chr8	38136233	38138271	8	6.29197
TUM004	chr8	38138612	38139334	3	5.35253
TUM004	chr8	38139335	38140397	3	6.34256
TUM004	chr8	38140621	38142352	5	4.39342
TUM004	chr8	38142470	38143310	3	6.62428
TUM004	chr8	38143339	38144420	4	4.05186
TUM004	chr8	38144484	38145955	3	4.65793
TUM004	chr8	38145956	38146437	2	5.39902
TUM004	chr8	38146438	38147455	4	6.4786
TUM004	chr8	38147775	38148715	3	5.54628
TUM004	chr8	38148716	38150794	5	6.02695
TUM004	chr8	38151477	38152801	3	3.50114
TUM004	chr8	38153055	38153295	1	5.56643
TUM004	chr8	38153296	38156782	12	6.27955
TUM004	chr8	38156783	38160218	9	5.75642
TUM004	chr8	38160488	38162116	6	6.27916
TUM004	chr8	38162117	38165189	6	5.7306
TUM004	chr8	38165190	38170674	6	4.81634
TUM004	chr8	38171306	38172028	3	5.17371
TUM004	chr8	38172029	38174604	10	6.08013
TUM004	chr8	38174605	38175327	3	5.39038
TUM004	chr8	38175328	38176050	3	4.57009
TUM004	chr8	38176051	38177295	5	6.25304
TUM004	chr8	38177341	38178729	5	5.51916
TUM004	chr8	38178730	38179452	3	6.0978
TUM004	chr8	38179453	38181838	7	5.76869
TUM004	chr8	38181839	38183113	3	5.07403
TUM004	chr8	38183715	38185449	3	5.61016
TUM004	chr8	38185714	38186677	4	6.35605
TUM004	chr8	38186678	38190202	11	5.89392
TUM004	chr8	38190332	38193027	6	4.92642
TUM004	chr8	38193028	38193387	1	5.54562
TUM004	chr8	38193438	38195500	6	6.43545
TUM004	chr8	38195874	38197838	6	4.63204
TUM004	chr8	38198193	38200948	4	6.41242
TUM004	chr8	38201248	38202320	3	5.85049
TUM004	chr8	38202321	38204381	4	4.93487
TUM004	chr8	38204382	38205343	3	6.51358
TUM004	chr8	38205344	38206182	3	7.29947
TUM004	chr8	38206476	38208492	4	5.845
TUM004	chr8	38208785	38212203	8	6.6029
TUM004	chr8	38212293	38216069	11	5.67759
TUM004	chr8	38216081	38216321	1	6.21539
TUM004	chr8	38216322	38217521	5	7.07444
TUM004	chr8	38217786	38220549	7	6.28941
TUM004	chr8	38220550	38222104	3	5.51497
TUM004	chr8	38222105	38222586	2	6.72318
TUM004	chr8	38222587	38223941	3	5.286
TUM004	chr8	38224368	38224954	2	4.70717
TUM004	chr8	38225287	38226296	3	6.4555
TUM004	chr8	38226297	38227019	3	6.38661
TUM004	chr8	38227020	38228172	3	4.99577
TUM004	chr8	38228760	38229241	2	6.14018
TUM004	chr8	38229242	38229723	2	6.11013
TUM004	chr8	38229724	38230020	1	6.07748
TUM004	chr8	38230616	38231969	3	3.64954
TUM004	chr8	38232124	38233909	5	4.44018
TUM004	chr8	38234365	38236885	3	5.30074
TUM004	chr8	38236886	38237367	2	6.11834
TUM004	chr8	38237368	38238090	3	6.75202
TUM004	chr8	38238091	38238984	3	7.00046
TUM004	chr8	38239117	38240051	3	2.98682
TUM004	chr8	38240052	38240774	3	3.68756
TUM004	chr8	38240775	38242038	3	4.85871
TUM004	chr8	38242087	38243439	4	5.50804
TUM004	chr8	38243440	38244644	5	4.81405
TUM004	chr8	38244645	38245599	4	5.192
TUM004	chr8	38246591	38249222	3	3.0686
TUM004	chr8	38249522	38249642	1	4.61633
TUM004	chr8	38249909	38250749	3	6.62812
TUM004	chr8	38251176	38252051	3	4.65027
TUM004	chr8	38254458	38255090	2	3.88544
TUM004	chr8	38255091	38256980	3	4.88973
TUM004	chr8	38257534	38258256	3	5.58115
TUM004	chr8	38258257	38261106	10	5.20818
TUM004	chr8	38261107	38262787	4	4.59644
TUM004	chr8	38262788	38264370	5	5.3637
TUM004	chr8	38264371	38265093	3	5.69301
TUM004	chr8	38265094	38266298	5	5.25353
TUM004	chr8	38266299	38268239	7	5.60231
TUM004	chr8	38268240	38269203	4	6.18296
TUM004	chr8	38269204	38269619	1	5.33942
TUM004	chr8	38269853	38270816	4	3.82406
TUM004	chr8	38270817	38271539	3	2.93247
TUM004	chr8	38271540	38272433	3	3.90212
TUM004	chr8	38272496	38272736	1	3.25558
TUM004	chr8	38273099	38274808	4	2.96333
TUM004	chr8	38274809	38275531	3	3.96239
TUM004	chr8	38275532	38277223	5	4.23212
TUM004	chr8	38277224	38278669	6	3.49522
TUM004	chr8	38278670	38280491	5	3.78063
TUM004	chr8	38280492	38281667	3	4.43841
TUM004	chr8	38281668	38282566	3	4.12562
TUM004	chr8	38282985	38284304	5	4.7857
TUM004	chr8	38284660	38286109	5	4.38002
TUM004	chr8	38286110	38286832	3	4.11521
TUM004	chr8	38286833	38288502	6	3.62934
TUM004	chr8	38288503	38288984	2	4.4571
TUM004	chr8	38288985	38289707	3	5.50808
TUM004	chr8	38289708	38294423	11	5.05819
TUM004	chr8	38294647	38294887	1	5.34927
TUM004	chr8	38294888	38295787	3	5.71848
TUM004	chr8	38296171	38296411	1	4.69993
TUM004	chr8	38296412	38297375	4	3.75052
TUM004	chr8	38297376	38298580	5	3.2418
TUM004	chr8	38298581	38299303	3	4.5079
TUM004	chr8	38299304	38300147	3	4.91467
TUM004	chr8	38300148	38304793	9	4.17232
TUM004	chr8	38305333	38306859	4	5.01474
TUM004	chr8	38306896	38312213	16	3.67417
TUM004	chr8	38312260	38312500	1	4.24511
TUM004	chr8	38313103	38314641	5	5.0495
TUM004	chr8	38314642	38316793	6	4.52076
TUM004	chr8	38316794	38319542	7	4.04248
TUM004	chr8	38320852	38322563	6	3.75894
TUM004	chr8	38322564	38323286	3	2.76406
TUM004	chr8	38323287	38324009	3	1.854
TUM004	chr8	38324010	38325455	6	1.56751
TUM004	chr8	38325456	38327007	6	2.21658
TUM004	chr8	38327008	43173861	1815	1.92003
TUM004	chr8	43196939	43218686	7	2.44821
TUM004	chr8	128428051	128428773	3	1.87251
TUM004	chr8	128428774	128747867	3	1.25271
TUM004	chr8	128747868	128750466	10	1.4128
TUM004	chr8	128750467	128753202	10	1.61154
TUM004	chr8	128753203	128753740	2	1.26646
TUM006	chr8	31496808	31498307	3	0.876681
TUM006	chr8	32406154	32406354	2	0.889631
TUM006	chr8	32406355	35624621	185	1.27776
TUM006	chr8	35624622	37996846	374	1.84717
TUM006	chr8	37996847	38001786	6	2.56791
TUM006	chr8	38001787	38021151	21	2.23801
TUM006	chr8	38021152	38028615	7	3.45893
TUM006	chr8	38029396	38038459	21	2.86357
TUM006	chr8	38039419	38062969	40	3.10145
TUM006	chr8	38062978	38066476	8	3.62576
TUM006	chr8	38066477	38067467	3	4.32218
TUM006	chr8	38067468	38069068	5	4.63875
TUM006	chr8	38069069	38069853	3	4.29143
TUM006	chr8	38070242	38071068	3	4.28013
TUM006	chr8	38071069	38116218	93	3.94142
TUM006	chr8	38116466	38171984	159	4.5952
TUM006	chr8	38171985	38178699	28	5.27743
TUM006	chr8	38178700	38190202	32	4.93518
TUM006	chr8	38190332	38192502	5	4.0697
TUM006	chr8	38192787	38194782	6	4.60436
TUM006	chr8	38194783	38200948	13	4.01097
TUM006	chr8	38201248	38202740	5	4.36217
TUM006	chr8	38202909	38206182	10	4.76174
TUM006	chr8	38206476	38208492	5	4.40516
TUM006	chr8	38208785	38215711	17	5.69341
TUM006	chr8	38215712	38223711	21	6.29622
TUM006	chr8	38223712	38224954	4	6.67795
TUM006	chr8	38225287	38226711	4	7.23527
TUM006	chr8	38226712	38227255	2	7.0847
TUM006	chr8	38227599	38232244	12	6.47083
TUM006	chr8	38232583	38233909	4	5.85751
TUM006	chr8	38234365	38238984	11	6.16749
TUM006	chr8	38239117	38240312	4	3.88437
TUM006	chr8	38240313	38257573	35	5.06252
TUM006	chr8	38257574	38259190	6	5.99788
TUM006	chr8	38259191	38260222	3	5.67591
TUM006	chr8	38260223	38264569	14	6.16352
TUM006	chr8	38264570	38265699	4	6.81202
TUM006	chr8	38265700	38266322	3	6.23792
TUM006	chr8	38266323	38267322	4	7.16259
TUM006	chr8	38267323	38268249	2	6.71052
TUM006	chr8	38268250	38269322	4	6.38141
TUM006	chr8	38269323	38270103	2	5.37586
TUM006	chr8	38270104	38271112	3	4.09245
TUM006	chr8	38271113	38272171	7	3.65491
TUM006	chr8	38272172	38288729	55	4.19346
TUM006	chr8	38288730	38289939	4	4.73975
TUM006	chr8	38290213	38295787	14	4.99204
TUM006	chr8	38296171	38296478	1	4.2004
TUM006	chr8	38296479	38307146	32	3.55249
TUM006	chr8	38307147	38309879	11	2.82132
TUM006	chr8	38310554	38311803	3	1.96738
TUM006	chr8	38311804	38314978	9	1.94167
TUM006	chr8	38314979	38352978	82	2.09705
TUM006	chr8	38352979	38354229	4	1.5717
TUM006	chr8	38354230	38358885	5	2.0695
TUM006	chr8	38359103	38361838	7	1.56743
TUM006	chr8	38362134	38363978	6	1.84051
TUM006	chr8	38363979	38368614	12	2.69223
TUM006	chr8	38368615	38411428	83	2.3763
TUM006	chr8	38411429	38412792	5	1.69744
TUM006	chr8	38413257	38419679	20	1.94794
TUM006	chr8	38419680	38420932	4	2.44976
TUM006	chr8	38420940	38423428	10	1.62577
TUM006	chr8	38423429	38425270	6	2.1246
TUM006	chr8	38425825	38429177	5	2.30588
TUM006	chr8	38429178	38621557	458	2.57924
TUM006	chr8	38622616	38626177	11	2.10341
TUM006	chr8	38626178	38628930	6	1.72659
TUM006	chr8	38628931	38644640	42	2.12843
TUM006	chr8	38644709	38645802	4	1.64315
TUM006	chr8	38645803	38647049	4	2.14209
TUM006	chr8	38647149	38647988	3	1.81154
TUM006	chr8	38648042	38707566	169	2.34721
TUM006	chr8	38707567	38710770	11	2.76034
TUM006	chr8	38758800	38775686	5	1.61663
TUM006	chr8	38793419	38808238	5	2.23338
TUM006	chr8	38808239	43218686	1392	1.5662
TUM006	chr8	128428051	128751550	20	1.5662
TUM006	chr8	128751551	128753740	7	2.2882
TUM002	chr8	31496808	31497531	2	2.08651
TUM002	chr8	31497827	31498067	1	1.64455
TUM002	chr8	31498068	32406394	2	2.22107
TUM002	chr8	32453283	32472176	3	3.19784
TUM002	chr8	32474257	32505959	4	2.36873
TUM002	chr8	32579420	32579660	1	2.78783
TUM002	chr8	32585413	32612055	6	3.03863
TUM002	chr8	32613863	32618002	3	2.46547
TUM002	chr8	32620675	32621982	4	1.69565
TUM002	chr8	33330846	33346892	10	2.23699
TUM002	chr8	33347709	33354356	3	3.1301
TUM002	chr8	33354662	33358048	10	3.38765
TUM002	chr8	33358049	33457703	33	2.54416
TUM002	chr8	35093130	35653860	51	1.49819
TUM002	chr8	35653951	36694566	16	2.48856
TUM002	chr8	36697916	36698571	2	3.27313
TUM002	chr8	36703022	36768722	5	2.2265
TUM002	chr8	36776257	36786611	4	2.69588
TUM002	chr8	36788385	36793699	5	2.21767
TUM002	chr8	37553211	37555933	4	1.91349
TUM002	chr8	37555991	37557587	6	1.31675
TUM002	chr8	37594259	37595615	4	1.60652
TUM002	chr8	37597746	37602263	5	1.9358
TUM002	chr8	37602264	37611127	13	2.10691
TUM002	chr8	37611286	37623980	18	2.40334
TUM002	chr8	37623981	37636212	9	1.91015
TUM002	chr8	37636432	37637392	4	2.33305
TUM002	chr8	37641658	37962908	103	1.73606
TUM002	chr8	37962909	37964824	5	2.71506
TUM002	chr8	37967827	37972576	4	4.02464
TUM002	chr8	37974085	37976986	5	3.12618
TUM002	chr8	37978378	37996626	8	3.98695
TUM002	chr8	37996627	38005874	13	2.86844
TUM002	chr8	38005875	38006734	3	2.24802
TUM002	chr8	38008147	38021219	4	4.04971
TUM002	chr8	38021220	38029636	4	3.37816
TUM002	chr8	38030831	38032035	5	2.13597
TUM002	chr8	38032036	38033402	3	1.66532
TUM002	chr8	38033403	38034125	3	1.29654
TUM002	chr8	38034126	38034607	2	1.5559
TUM002	chr8	38034608	38038459	8	2.20302
TUM002	chr8	38039419	38040141	3	2.44059
TUM002	chr8	38040142	38043024	4	2.58459
TUM002	chr8	38043368	38044639	4	2.99857
TUM002	chr8	38044981	38047057	2	3.54542
TUM002	chr8	38047115	38051913	7	2.69417
TUM002	chr8	38053089	38056835	3	3.8379
TUM002	chr8	38058414	38065144	14	3.5462
TUM002	chr8	38065145	38066639	3	2.10531
TUM002	chr8	38066640	38067362	3	2.28514
TUM002	chr8	38067363	38071227	13	2.64815
TUM002	chr8	38072114	38075273	3	3.66112
TUM002	chr8	38076328	38081116	4	2.78432
TUM002	chr8	38082085	38084300	4	3.72297
TUM002	chr8	38084443	38086637	6	2.91005
TUM002	chr8	38086911	38089040	7	2.47634
TUM002	chr8	38089041	38089763	3	1.62111
TUM002	chr8	38089764	38091701	6	2.18546
TUM002	chr8	38091702	38094620	5	1.92751
TUM002	chr8	38094920	38203149	282	2.54072
TUM002	chr8	38203489	38206182	8	2.94454
TUM002	chr8	38206476	38208492	4	3.52165
TUM002	chr8	38208785	38210067	3	3.97854
TUM002	chr8	38210367	38231969	56	2.80916
TUM002	chr8	38232124	38238984	16	2.23253
TUM002	chr8	38239117	38240774	6	1.63578
TUM002	chr8	38240775	38242568	5	2.13895
TUM002	chr8	38242569	38243680	3	1.90699
TUM002	chr8	38243681	38244885	5	1.54309
TUM002	chr8	38244886	38269619	60	2.23553
TUM002	chr8	38269853	38270816	4	1.81085
TUM002	chr8	38270817	38277946	22	1.59376
TUM002	chr8	38277947	38279392	6	1.16129
TUM002	chr8	38279393	38280491	2	1.52733
TUM002	chr8	38280492	38287073	20	1.70273
TUM002	chr8	38287074	38288984	7	1.41413
TUM002	chr8	38288985	38289707	3	1.96268
TUM002	chr8	38289708	38292393	5	2.44386
TUM002	chr8	38292668	38294183	5	1.93446
TUM002	chr8	38294184	38295787	5	2.20455
TUM002	chr8	38296171	38296893	3	1.44663
TUM002	chr8	38296894	38297375	2	1.35662
TUM002	chr8	38297376	38298580	5	1.65533
TUM002	chr8	38298581	38299303	3	1.8739
TUM002	chr8	38299304	38304793	12	2.21482
TUM002	chr8	38305333	38319542	39	1.66204
TUM002	chr8	38320852	38323045	8	1.89618
TUM002	chr8	38323046	38325455	10	1.56357
TUM002	chr8	38325456	38327007	6	2.44056
TUM002	chr8	38327008	38327894	3	2.94328
TUM002	chr8	38328170	38329798	5	1.77465
TUM002	chr8	38329799	38331980	6	1.97496
TUM002	chr8	38331981	38333445	3	2.02894
TUM002	chr8	38333446	38339207	4	2.69712
TUM002	chr8	38339727	38625888	658	2.28106
TUM002	chr8	38625889	38626248	1	1.99963
TUM002	chr8	38627602	38628806	5	1.93938
TUM002	chr8	38628807	38629222	1	2.31099
TUM002	chr8	38629603	38630547	3	2.61567
TUM002	chr8	38631158	38633706	6	2.67858
TUM002	chr8	38633707	38638658	13	2.98256
TUM002	chr8	38638659	38643930	14	2.28396
TUM002	chr8	38644040	38645913	7	1.78539
TUM002	chr8	38645914	38647049	4	1.99997
TUM002	chr8	38647149	38648282	3	3.27621
TUM002	chr8	38648283	38651044	8	2.48198
TUM002	chr8	38651457	38652709	4	3.54561
TUM002	chr8	38652710	38653369	2	3.02429
TUM002	chr8	38653496	38654380	3	2.19496
TUM002	chr8	38654406	38655357	4	2.44374
TUM002	chr8	38655358	38657121	6	2.19829
TUM002	chr8	38657122	38691067	82	2.55199
TUM002	chr8	38691068	38693974	9	2.08114
TUM002	chr8	38693975	38696383	8	2.52339
TUM002	chr8	38696691	38697172	2	2.3028
TUM002	chr8	38697173	38698259	3	3.23594
TUM002	chr8	38698786	38699837	3	2.94669
TUM002	chr8	38699838	38759691	38	2.64027
TUM002	chr8	38775326	38810969	9	3.21861
TUM002	chr8	38814752	38827460	5	2.79285
TUM002	chr8	38827586	38830467	7	3.30441
TUM002	chr8	38830603	38840165	13	3.40579
TUM002	chr8	38840399	38846848	4	4.55383
TUM002	chr8	38847115	38847945	3	3.73962
TUM002	chr8	38847946	38853395	10	3.32935
TUM002	chr8	38853665	38854745	4	2.20865
TUM002	chr8	38865333	38872175	5	4.48489
TUM002	chr8	38872176	39141243	69	3.92708
TUM002	chr8	39142253	39177117	4	2.86022
TUM002	chr8	39179998	39379939	41	3.19668
TUM002	chr8	39441921	39469150	9	4.42845
TUM002	chr8	39486795	39495318	3	5.9447
TUM002	chr8	39495857	39521481	4	4.90106
TUM002	chr8	39525435	39543067	5	4.11254
TUM002	chr8	39550038	39564485	2	4.58061
TUM002	chr8	39581297	39607045	7	5.02479
TUM002	chr8	39607104	39627182	6	3.82768
TUM002	chr8	39632080	39682496	9	4.61448
TUM002	chr8	39691370	39760071	5	3.86157
TUM002	chr8	39766605	39776520	7	4.34384
TUM002	chr8	39777565	40554657	52	3.59324
TUM002	chr8	40554658	41442543	65	3.18345
TUM002	chr8	41455716	41456916	5	3.981
TUM002	chr8	41466849	41468173	4	2.38863
TUM002	chr8	41468174	41476702	9	2.80774
TUM002	chr8	41476703	41478749	3	3.41136
TUM002	chr8	41478750	41479543	3	2.2485
TUM002	chr8	41479544	41482596	11	2.94918
TUM002	chr8	41502594	41512072	20	2.46005
TUM002	chr8	41512073	41512795	3	3.33784
TUM002	chr8	41512796	41522863	9	2.69974
TUM002	chr8	41522959	41543855	9	2.26692
TUM002	chr8	41545590	41547924	3	2.73229
TUM002	chr8	41547934	41551697	4	1.76487
TUM002	chr8	41552035	41555424	5	2.7988
TUM002	chr8	41555479	41559735	5	2.14596
TUM002	chr8	41561487	41580811	12	3.14998
TUM002	chr8	41580981	41584936	4	4.01611
TUM002	chr8	41585354	41789069	15	4.61655
TUM002	chr8	41789248	41789970	3	4.06932
TUM002	chr8	41789971	41791490	5	3.3948
TUM002	chr8	41791491	41792436	2	4.15178
TUM002	chr8	41794689	41798781	4	6.01788
TUM002	chr8	41798782	41800184	3	5.07913
TUM002	chr8	41800185	41836347	18	4.62195
TUM002	chr8	41838284	41906057	4	5.88469
TUM002	chr8	41906058	41906897	3	4.99771
TUM002	chr8	41907039	42024601	18	4.12052
TUM002	chr8	42024602	42025851	3	4.82833
TUM002	chr8	42026389	42028075	7	4.41183
TUM002	chr8	42028076	42028789	3	4.86918
TUM002	chr8	42028938	42032653	3	3.27824
TUM002	chr8	42032654	42033732	4	3.94432
TUM002	chr8	42036317	42188817	59	3.18879
TUM002	chr8	42188818	42189781	4	3.66927
TUM002	chr8	42189782	42196267	3	4.12385
TUM002	chr8	42196473	42940077	230	4.43669
TUM002	chr8	42940197	42952832	4	5.06855
TUM002	chr8	42957575	42959044	3	3.7253
TUM002	chr8	42977128	42977609	2	3.18099
TUM002	chr8	42977610	43002268	3	3.70867
TUM002	chr8	43013665	43023068	4	4.38759
TUM002	chr8	43024230	43033476	6	3.76083
TUM002	chr8	43036715	43054926	17	3.6111
TUM002	chr8	43054927	43055649	3	3.00764
TUM002	chr8	43055650	43056911	4	2.49531
TUM002	chr8	43056983	43147755	5	3.9367
TUM002	chr8	43147756	43152695	3	5.65159
TUM002	chr8	43155593	43172638	5	7.03899
TUM002	chr8	43173501	43218686	8	5.5131
TUM002	chr8	128428051	128429014	4	2.11634
TUM002	chr8	128429015	128748667	5	1.11741
TUM002	chr8	128748668	128750225	6	1.46433
TUM002	chr8	128750226	128750948	3	0.80046
TUM002	chr8	128750949	128751671	3	1.03689
TUM002	chr8	128751672	128753443	6	1.28476
TUM002	chr8	128753444	128753740	1	1.15771
TUM003	chr8	31496808	31498067	3	0.999781
TUM003	chr8	31498068	32406394	2	1.10972
TUM003	chr8	32453283	32472176	3	1.71334
TUM003	chr8	32474257	32505959	4	1.2668
TUM003	chr8	32579420	32620915	11	1.66841
TUM003	chr8	32621202	32621982	3	1.13671
TUM003	chr8	33330846	33343154	6	1.47093
TUM003	chr8	33345812	33354356	7	1.89072
TUM003	chr8	33354662	33358048	10	2.27976
TUM003	chr8	33358049	33449825	27	1.591
TUM003	chr8	33450977	35093489	8	1.63616
TUM003	chr8	35401772	35541334	5	2.69674
TUM003	chr8	35542149	35583797	7	2.34038
TUM003	chr8	35583798	36763393	59	2.99032
TUM003	chr8	36766760	36788745	7	2.90445
TUM003	chr8	36790373	36793699	4	2.77377
TUM003	chr8	37553211	37555933	5	2.29326
TUM003	chr8	37555991	37556730	3	1.54422
TUM003	chr8	37556747	37557228	2	1.98825
TUM003	chr8	37557229	38269619	772	2.45271
TUM003	chr8	38269853	38270575	3	1.92848
TUM003	chr8	38270576	38277946	23	1.73073
TUM003	chr8	38277947	38278669	3	1.35528
TUM003	chr8	38278670	38280491	5	1.62921
TUM003	chr8	38280492	38287073	20	1.94773
TUM003	chr8	38287074	38288502	5	1.6357
TUM003	chr8	38288503	38289225	3	2.03159
TUM003	chr8	38289226	38289939	3	2.38305
TUM003	chr8	38290213	38292393	4	2.67843
TUM003	chr8	38292668	38293390	3	2.41859
TUM003	chr8	38293391	38295787	7	2.32858
TUM003	chr8	38296171	38296893	3	1.71786
TUM003	chr8	38296894	38297375	2	1.54387
TUM003	chr8	38297376	38298098	3	1.80655
TUM003	chr8	38298099	38298821	3	1.91196
TUM003	chr8	38298822	38306162	17	2.35302
TUM003	chr8	38306679	38325455	54	1.88396
TUM003	chr8	38325456	38327894	9	2.81208
TUM003	chr8	38328170	38330576	8	1.97351
TUM003	chr8	38330593	38375476	87	2.27832
TUM003	chr8	38376914	38378353	4	3.06306
TUM003	chr8	38378529	38379937	5	4.31439
TUM003	chr8	38380849	38382517	3	3.10337
TUM003	chr8	38382700	38384010	3	2.53745
TUM003	chr8	38384296	38385259	4	3.43933
TUM003	chr8	38385260	38387187	8	2.97013
TUM003	chr8	38387188	38398877	14	3.57445
TUM003	chr8	38398939	38405769	9	3.21104
TUM003	chr8	38406671	38408759	5	4.26984
TUM003	chr8	38408760	38409324	2	3.4794
TUM003	chr8	38409692	38411052	5	2.80603
TUM003	chr8	38411053	38412792	7	2.2881
TUM003	chr8	38413257	38415433	5	2.97891
TUM003	chr8	38415434	38423835	27	2.45439
TUM003	chr8	38423836	38424790	3	2.85955
TUM003	chr8	38424791	38429278	8	3.08246
TUM003	chr8	38429279	38447286	48	3.42653
TUM003	chr8	38447690	38454155	7	4.07185
TUM003	chr8	38454806	38456428	3	3.62336
TUM003	chr8	38456880	38458210	4	3.22569
TUM003	chr8	38458211	38459415	5	2.43291
TUM003	chr8	38459416	38461870	7	3.33727
TUM003	chr8	38462437	38463918	5	2.52619
TUM003	chr8	38463919	38464155	1	2.88395
TUM003	chr8	38464246	38466050	6	4.50874
TUM003	chr8	38466402	38466522	1	3.42832
TUM003	chr8	38467599	38469236	7	2.53047
TUM003	chr8	38469237	38470313	3	2.79874
TUM003	chr8	38470314	38474664	11	3.26533
TUM003	chr8	38474739	38478203	11	3.57231
TUM003	chr8	38478954	38480307	4	3.91213
TUM003	chr8	38480308	41121790	879	3.12157
TUM003	chr8	41121791	41122031	1	2.92701
TUM003	chr8	41122032	41122754	3	2.61602
TUM003	chr8	41122755	41456916	47	2.41811
TUM003	chr8	41466849	41585594	105	2.00867
TUM003	chr8	41591417	41789069	14	2.57914
TUM003	chr8	41789248	41789970	3	2.22816
TUM003	chr8	41789971	41792436	7	1.82245
TUM003	chr8	41794689	42024601	50	2.70317
TUM003	chr8	42024602	42028789	13	3.12393
TUM003	chr8	42028938	42033732	7	2.48671
TUM003	chr8	42036317	42171929	36	1.83805
TUM003	chr8	42173672	42174828	3	2.12449
TUM003	chr8	42175111	42177627	5	2.61793
TUM003	chr8	42177628	42196713	23	2.20208
TUM003	chr8	42196714	43172638	287	2.71758
TUM003	chr8	43173501	43197580	3	3.18539
TUM003	chr8	43211828	43218686	5	3.52861
TUM003	chr8	128428051	128428291	1	7.89917
TUM003	chr8	128428292	128429014	3	16.0105
TUM003	chr8	128429015	128748167	3	10.7598
TUM003	chr8	128748186	128748908	3	11.4379
TUM003	chr8	128748909	128749390	2	12.2294
TUM003	chr8	128749391	128750225	3	14.4373
TUM003	chr8	128750226	128750948	3	8.68397
TUM003	chr8	128750949	128751430	2	9.95375
TUM003	chr8	128751431	128752215	3	13.878
TUM003	chr8	128752480	128753443	4	12.1181
TUM003	chr8	128753444	128753740	1	10.6897
TUM010	chr8	31496808	31498067	3	0.429103
TUM010	chr8	31498068	32406394	2	0.508965
TUM010	chr8	32453283	32505959	7	0.927178
TUM010	chr8	32579420	32600359	4	1.29265
TUM010	chr8	32606115	32612055	3	1.07497
TUM010	chr8	32613863	32618002	3	1.44753
TUM010	chr8	32620675	32621683	3	1.03055
TUM010	chr8	32621684	33343154	7	0.726356
TUM010	chr8	33345812	33358922	19	1.24754
TUM010	chr8	33360887	35583797	43	0.809263
TUM010	chr8	35583798	36793699	70	1.28414
TUM010	chr8	37553211	37556730	7	0.539574
TUM010	chr8	37556747	37824543	155	0.871641
TUM010	chr8	37904762	37917592	3	1.88137
TUM010	chr8	37917593	37963390	4	1.90228
TUM010	chr8	37963391	37997513	23	3.56928
TUM010	chr8	38000395	38002779	5	2.77566
TUM010	chr8	38002780	38003645	3	2.4354
TUM010	chr8	38003646	38006734	5	1.97032
TUM010	chr8	38008147	38020978	3	3.28136
TUM010	chr8	38020979	38031071	6	3.70711
TUM010	chr8	38031072	38031794	3	4.64344
TUM010	chr8	38031795	38032271	2	4.08858
TUM010	chr8	38032921	38033161	1	3.35173
TUM010	chr8	38033162	38034607	6	2.41286
TUM010	chr8	38034608	38035482	3	3.15086
TUM010	chr8	38035528	38040379	9	3.65097
TUM010	chr8	38040845	38043728	4	3.3347
TUM010	chr8	38043764	38051913	12	4.31487
TUM010	chr8	38053089	38058834	4	5.63642
TUM010	chr8	38059115	38067121	18	3.9154
TUM010	chr8	38067122	38068326	5	4.71555
TUM010	chr8	38068327	38070747	7	4.32793
TUM010	chr8	38070748	38075273	5	3.4329
TUM010	chr8	38076328	38084300	8	3.92686
TUM010	chr8	38084443	38084924	2	3.44067
TUM010	chr8	38085162	38086637	4	2.75705
TUM010	chr8	38086911	38089040	7	3.29183
TUM010	chr8	38089041	38089763	3	1.7038
TUM010	chr8	38089764	38090004	1	2.91952
TUM010	chr8	38090005	38091701	5	4.34436
TUM010	chr8	38091702	38093535	4	3.77779
TUM010	chr8	38094500	38097774	8	4.39861
TUM010	chr8	38097775	38098314	2	3.36192
TUM010	chr8	38098640	38099859	2	4.53462
TUM010	chr8	38099860	38103121	6	5.15578
TUM010	chr8	38103136	38103617	2	5.6326
TUM010	chr8	38103618	38104650	3	4.55558
TUM010	chr8	38104922	38105702	3	3.22775
TUM010	chr8	38105954	38107151	3	2.82021
TUM010	chr8	38107152	38109621	4	4.05988
TUM010	chr8	38109622	38111896	6	4.93874
TUM010	chr8	38112403	38116218	6	3.01098
TUM010	chr8	38116466	38117784	3	3.79557
TUM010	chr8	38117785	38118989	5	5.10298
TUM010	chr8	38118990	38121673	10	4.6633
TUM010	chr8	38121987	38123928	4	3.48063
TUM010	chr8	38124234	38125116	4	4.06961
TUM010	chr8	38125117	38125598	2	3.53986
TUM010	chr8	38125599	38126321	3	2.77937
TUM010	chr8	38126322	38127044	3	2.32783
TUM010	chr8	38127045	38127526	2	3.74155
TUM010	chr8	38127527	38128731	5	4.71805
TUM010	chr8	38128732	38129454	3	4.31988
TUM010	chr8	38129455	38131089	5	3.65696
TUM010	chr8	38131090	38132053	4	4.44211
TUM010	chr8	38132054	38133670	6	4.87197
TUM010	chr8	38133671	38135465	3	3.61251
TUM010	chr8	38135751	38135991	1	2.99199
TUM010	chr8	38135992	38136714	3	4.63216
TUM010	chr8	38136715	38137678	4	4.86406
TUM010	chr8	38137679	38139334	5	4.35056
TUM010	chr8	38139335	38140397	3	4.89223
TUM010	chr8	38140621	38142352	5	3.08572
TUM010	chr8	38142470	38143310	3	4.83156
TUM010	chr8	38143339	38146196	8	3.36735
TUM010	chr8	38146197	38147455	5	4.8832
TUM010	chr8	38147775	38150794	8	4.70357
TUM010	chr8	38151477	38152801	3	2.6229
TUM010	chr8	38153055	38156782	13	4.905
TUM010	chr8	38156783	38160218	9	4.57877
TUM010	chr8	38160488	38161210	3	5.27835
TUM010	chr8	38161211	38162116	3	4.9211
TUM010	chr8	38162117	38164174	5	4.45488
TUM010	chr8	38164949	38165886	3	4.10198
TUM010	chr8	38166329	38172028	7	3.72155
TUM010	chr8	38172029	38173399	5	4.82036
TUM010	chr8	38173400	38174604	5	4.75771
TUM010	chr8	38174605	38175327	3	4.104
TUM010	chr8	38175328	38176050	3	3.39715
TUM010	chr8	38176051	38177014	4	4.74463
TUM010	chr8	38177015	38226778	124	4.36618
TUM010	chr8	38226779	38228172	4	3.51342
TUM010	chr8	38228760	38230020	5	4.47542
TUM010	chr8	38230616	38231969	3	2.55267
TUM010	chr8	38232124	38233123	3	3.22567
TUM010	chr8	38233249	38234485	3	3.63138
TUM010	chr8	38236404	38237126	3	4.01114
TUM010	chr8	38237127	38238331	5	5.06783
TUM010	chr8	38238332	38238984	2	4.6579
TUM010	chr8	38239117	38240051	3	1.6027
TUM010	chr8	38240052	38240774	3	2.14975
TUM010	chr8	38240775	38242038	3	3.15016
TUM010	chr8	38242087	38245599	13	3.66091
TUM010	chr8	38246591	38249222	3	2.11853
TUM010	chr8	38249522	38250390	3	4.58197
TUM010	chr8	38250391	38250749	1	5.14932
TUM010	chr8	38251176	38252051	3	3.33044
TUM010	chr8	38254458	38255090	2	2.81587
TUM010	chr8	38255091	38261106	16	3.91571
TUM010	chr8	38261107	38262787	4	3.50064
TUM010	chr8	38262788	38264370	5	4.18998
TUM010	chr8	38264371	38264611	1	4.04821
TUM010	chr8	38264612	38265093	2	4.3313
TUM010	chr8	38265094	38265575	2	4.0557
TUM010	chr8	38265576	38266057	2	3.99605
TUM010	chr8	38266058	38266298	1	4.10289
TUM010	chr8	38266299	38266780	2	4.24091
TUM010	chr8	38266781	38267262	2	4.18597
TUM010	chr8	38267263	38268239	3	4.07515
TUM010	chr8	38268240	38268721	2	4.44036
TUM010	chr8	38268722	38269619	3	4.36881
TUM010	chr8	38269853	38270575	3	2.46794
TUM010	chr8	38270576	38271539	4	2.03664
TUM010	chr8	38271540	38272433	3	2.88239
TUM010	chr8	38272496	38273580	3	2.23833
TUM010	chr8	38273581	38273819	1	2.04507
TUM010	chr8	38274568	38275290	3	2.96213
TUM010	chr8	38275291	38277223	6	3.10209
TUM010	chr8	38277224	38277946	3	2.70284
TUM010	chr8	38277947	38278669	3	2.41832
TUM010	chr8	38278670	38279802	4	2.77632
TUM010	chr8	38280251	38286832	20	3.3621
TUM010	chr8	38286833	38288261	5	2.49392
TUM010	chr8	38288262	38288743	2	3.21772
TUM010	chr8	38288744	38295787	19	4.09903
TUM010	chr8	38296171	38296893	3	3.17363
TUM010	chr8	38296894	38297616	3	2.68115
TUM010	chr8	38297617	38298580	4	2.25936
TUM010	chr8	38298581	38299303	3	3.60898
TUM010	chr8	38299304	38300147	3	3.90935
TUM010	chr8	38300148	38304793	9	3.1623
TUM010	chr8	38305333	38306859	4	3.81653
TUM010	chr8	38306896	38312213	16	2.78236
TUM010	chr8	38312260	38313584	3	3.91099
TUM010	chr8	38313585	38314641	3	4.17263
TUM010	chr8	38314642	38316793	6	3.49016
TUM010	chr8	38316794	38319542	7	3.03735
TUM010	chr8	38320852	38320972	1	3.54053
TUM010	chr8	38321037	38322563	5	3.88915
TUM010	chr8	38322564	38322804	1	3.60039
TUM010	chr8	38322805	38326178	14	2.60269
TUM010	chr8	38326179	38327007	3	4.09969
TUM010	chr8	38327008	38327894	3	3.91316
TUM010	chr8	38328170	38329316	3	3.1841
TUM010	chr8	38329317	38330280	4	2.82898
TUM010	chr8	38330281	38387920	117	3.37582
TUM010	chr8	38388005	38388245	1	4.07123
TUM010	chr8	38388246	38389145	3	4.56205
TUM010	chr8	38389506	38404389	15	2.90916
TUM010	chr8	38405209	38407151	4	4.11739
TUM010	chr8	38408037	38408759	3	4.97868
TUM010	chr8	38408760	38409324	2	4.05667
TUM010	chr8	38409692	38411052	5	3.39667
TUM010	chr8	38411053	38412792	7	2.6294
TUM010	chr8	38413257	38415852	6	3.18462
TUM010	chr8	38416176	38417771	5	2.38555
TUM010	chr8	38417772	38418820	4	2.64391
TUM010	chr8	38418821	38419061	1	3.60188
TUM010	chr8	38419062	38420025	4	4.60161
TUM010	chr8	38420026	38421180	3	3.68326
TUM010	chr8	38421181	38421903	3	2.97443
TUM010	chr8	38421904	38423353	4	2.12638
TUM010	chr8	38423354	38423835	2	2.63597
TUM010	chr8	38423836	38429278	11	3.23187
TUM010	chr8	38429279	38430177	3	4.28444
TUM010	chr8	38430178	38430418	1	4.57598
TUM010	chr8	38430419	38432117	5	3.94287
TUM010	chr8	38432499	38433841	3	3.05203
TUM010	chr8	38433842	38438290	9	4.80993
TUM010	chr8	38438291	38438772	2	4.50123
TUM010	chr8	38438773	38697172	631	3.87318
TUM010	chr8	38697173	38702448	14	4.57587
TUM010	chr8	38702736	38704348	4	3.15753
TUM010	chr8	38704349	38704767	1	3.94456
TUM010	chr8	38704850	38705090	1	4.31583
TUM010	chr8	38705091	38706295	5	4.66389
TUM010	chr8	38706296	38710770	17	4.35057
TUM010	chr8	38759211	38775686	3	1.65479
TUM010	chr8	38793419	38829705	18	1.9351
TUM010	chr8	38829987	38831325	5	2.38036
TUM010	chr8	38831326	38831563	1	1.8421
TUM010	chr8	38831597	38832719	4	1.17832
TUM010	chr8	38833975	38836850	3	1.85689
TUM010	chr8	38839108	39138758	96	2.40116
TUM010	chr8	39141003	39172292	3	1.57681
TUM010	chr8	39172893	39177117	2	1.04521
TUM010	chr8	39179998	39181974	5	2.59872
TUM010	chr8	39182644	39193140	2	2.92857
TUM010	chr8	39203291	39238472	3	3.7926
TUM010	chr8	39238958	39323540	11	4.97269
TUM010	chr8	39325060	39331615	3	6.48711
TUM010	chr8	39331946	39333141	2	7.42776
TUM010	chr8	39335136	39361645	10	5.35315
TUM010	chr8	39362768	39379939	5	7.18379
TUM010	chr8	39380190	39380550	1	5.626
TUM010	chr8	39441921	40011361	91	3.4233
TUM010	chr8	40011362	40011602	1	3.01582
TUM010	chr8	40011603	40388764	8	2.47438
TUM010	chr8	40388765	40666178	13	3.2217
TUM010	chr8	40683026	40742340	2	2.63595
TUM010	chr8	40742459	41119862	5	1.75558
TUM010	chr8	41119863	41121549	7	2.06304
TUM010	chr8	41121550	41122272	3	1.80504
TUM010	chr8	41122273	41123101	3	1.50657
TUM010	chr8	41160898	41348559	9	0.896409
TUM010	chr8	41354923	41363612	3	1.71337
TUM010	chr8	41364482	41481279	60	1.37567
TUM010	chr8	41481636	41482117	2	1.58985
TUM010	chr8	41482118	41585594	77	1.05693
TUM010	chr8	41591417	41754243	6	1.74972
TUM010	chr8	41786882	41792436	18	1.21761
TUM010	chr8	41794689	43173861	425	1.60204
TUM010	chr8	43196939	43218686	7	1.95851
TUM010	chr8	128428051	128428532	2	1.95851
TUM010	chr8	128428533	128428773	1	1.15462
TUM010	chr8	128428774	128750948	15	1.10247
TUM010	chr8	128750949	128753740	10	1.30732
TUM005	chr8	31496808	31497531	2	2.08419
TUM005	chr8	31497827	31498067	1	2.10752
TUM005	chr8	31498068	32463260	4	2.05368
TUM005	chr8	32471936	32505959	5	1.52576
TUM005	chr8	32579420	32620915	11	1.79638
TUM005	chr8	32621202	33330966	4	1.3453
TUM005	chr8	33331294	33346892	9	1.8808
TUM005	chr8	33347709	33354356	3	2.25331
TUM005	chr8	33354662	33358048	10	2.53307
TUM005	chr8	33358049	33369747	7	2.12828
TUM005	chr8	33369748	33371243	5	1.6635
TUM005	chr8	33405157	33406120	4	2.72526
TUM005	chr8	33406121	33424766	7	2.1146
TUM005	chr8	33448745	33449825	4	2.288
TUM005	chr8	33450977	33455412	4	3.24501
TUM005	chr8	33457103	35093489	3	2.3859
TUM005	chr8	35401772	35652318	44	2.74559
TUM005	chr8	35652319	35653860	6	2.19255
TUM005	chr8	35653951	36642222	3	3.34243
TUM005	chr8	36644763	36692464	11	3.50009
TUM005	chr8	36693728	36698571	4	4.09597
TUM005	chr8	36703022	36793460	13	3.55736
TUM005	chr8	36793461	37553799	3	4.12105
TUM005	chr8	37554710	37555933	5	7.17179
TUM005	chr8	37555991	37556987	4	3.32034
TUM005	chr8	37556988	37594858	5	4.51861
TUM005	chr8	37595015	37616738	36	3.97555
TUM005	chr8	37620008	37633086	8	3.06125
TUM005	chr8	37633363	37636913	6	3.70083
TUM005	chr8	37636914	37641898	3	4.21244
TUM005	chr8	37654864	37696657	14	4.77143
TUM005	chr8	37696958	37702603	18	4.35479
TUM005	chr8	37702604	37703434	3	3.94458
TUM005	chr8	37704315	37706285	3	3.14164
TUM005	chr8	37707063	37716793	5	4.16945
TUM005	chr8	37716794	37719072	7	3.5572
TUM005	chr8	37719387	37720109	3	3.93926
TUM005	chr8	37720110	37728569	5	4.35937
TUM005	chr8	37728570	37729292	3	3.37406
TUM005	chr8	37729293	37729533	1	3.1364
TUM005	chr8	37729534	37730497	4	3.98267
TUM005	chr8	37730498	37732678	4	3.54037
TUM005	chr8	37732679	37735245	4	4.29877
TUM005	chr8	37735517	37757101	3	3.6677
TUM005	chr8	37791721	37794406	4	5.09473
TUM005	chr8	37794407	37796366	4	4.79069
TUM005	chr8	37796367	37821897	8	4.11639
TUM005	chr8	37822732	37888380	9	5.35059
TUM005	chr8	37904762	37964824	10	3.52077
TUM005	chr8	37967827	37972576	4	4.69686
TUM005	chr8	37974085	37976986	5	3.86599
TUM005	chr8	37978378	37986552	3	5.01999
TUM005	chr8	37990897	37996626	5	4.66694
TUM005	chr8	37996627	37997513	3	4.105
TUM005	chr8	38000395	38001441	2	3.20275
TUM005	chr8	38001442	38002779	3	4.01935
TUM005	chr8	38002780	38003645	3	4.87308
TUM005	chr8	38003646	38006734	5	4.10283
TUM005	chr8	38008147	38021219	4	4.94869
TUM005	chr8	38021220	38027497	2	3.6684
TUM005	chr8	38028375	38028615	1	3.60759
TUM005	chr8	38029396	38031312	3	2.81678
TUM005	chr8	38031313	38034125	9	2.28014
TUM005	chr8	38034126	38035201	4	2.89969
TUM005	chr8	38035242	38035482	1	3.02138
TUM005	chr8	38035528	38037532	2	2.95105
TUM005	chr8	38037533	38041145	8	2.69066
TUM005	chr8	38042029	38043728	3	3.28302
TUM005	chr8	38043764	38047057	5	3.76339
TUM005	chr8	38047115	38051913	7	2.7602
TUM005	chr8	38053089	38053489	2	3.44538
TUM005	chr8	38056715	38061214	7	4.35864
TUM005	chr8	38061417	38065144	8	3.56046
TUM005	chr8	38065145	38068678	11	2.81538
TUM005	chr8	38068773	38071227	8	2.43697
TUM005	chr8	38072114	38081116	7	3.34558
TUM005	chr8	38082085	38084002	3	5.43034
TUM005	chr8	38084060	38084924	3	4.34516
TUM005	chr8	38085162	38086637	4	3.38442
TUM005	chr8	38086911	38088454	5	2.39958
TUM005	chr8	38088559	38089281	3	3.35507
TUM005	chr8	38089282	38090486	5	2.9874
TUM005	chr8	38090487	38091701	3	2.57691
TUM005	chr8	38091702	38094620	5	1.92656
TUM005	chr8	38094920	38325455	609	2.73338
TUM005	chr8	38325456	38326178	3	4.56115
TUM005	chr8	38326179	38327894	6	4.00326
TUM005	chr8	38328170	38329557	4	2.7577
TUM005	chr8	38329558	38330280	3	3.06193
TUM005	chr8	38330281	38543969	480	3.28531
TUM005	chr8	38544048	38548309	8	2.9882
TUM005	chr8	38548310	38548550	1	2.72555
TUM005	chr8	38548551	38549273	3	2.40388
TUM005	chr8	38549274	38710478	403	1.80182
TUM005	chr8	38710479	42751542	735	2.36648
TUM005	chr8	42751543	42814535	8	1.86194
TUM005	chr8	42819346	42853116	9	1.56843
TUM005	chr8	42853117	43155833	119	2.0127
TUM005	chr8	43157064	43218686	12	2.34783
TUM005	chr8	128428051	128428773	3	2.34783
TUM005	chr8	128428774	128749390	9	1.56907
TUM005	chr8	128749391	128750225	3	2.17464
TUM005	chr8	128750226	128750948	3	1.14261
TUM005	chr8	128750949	128752215	5	1.42373
TUM005	chr8	128752480	128753740	5	1.29283
TUM007	chr8	31496808	31498067	3	0.73821
TUM007	chr8	31498068	32406394	2	0.927052
TUM007	chr8	32453283	32505959	7	1.56099
TUM007	chr8	32579420	32600359	4	2.0277
TUM007	chr8	32606115	32618002	6	1.71476
TUM007	chr8	32620675	33343154	10	1.23285
TUM007	chr8	33345812	33353216	6	1.90318
TUM007	chr8	33354014	33358048	11	2.29721
TUM007	chr8	33358049	33361127	3	1.63218
TUM007	chr8	33361227	33406120	13	1.48788
TUM007	chr8	33406121	35093489	19	1.20472
TUM007	chr8	35401772	35563582	8	3.20957
TUM007	chr8	35578919	35583797	4	2.78619
TUM007	chr8	35583798	36768722	61	4.00534
TUM007	chr8	36776257	36780651	3	3.76611
TUM007	chr8	36786371	36790613	3	3.56219
TUM007	chr8	36792979	36793699	3	3.5048
TUM007	chr8	37553211	37557228	10	1.87473
TUM007	chr8	37557229	37594858	4	2.46566
TUM007	chr8	37595015	37595615	2	2.20465
TUM007	chr8	37597746	37602263	5	2.76277
TUM007	chr8	37602264	37603468	5	3.1457
TUM007	chr8	37603469	37611127	8	2.44678
TUM007	chr8	37611286	37612008	3	3.24601
TUM007	chr8	37612009	37614050	6	2.83522
TUM007	chr8	37614051	37632847	13	3.52116
TUM007	chr8	37632848	37635612	3	2.40195
TUM007	chr8	37635613	37637392	6	3.29257
TUM007	chr8	37641658	37699952	21	1.64063
TUM007	chr8	37699953	37700675	3	1.98017
TUM007	chr8	37700676	37701398	3	2.78977
TUM007	chr8	37701399	37707543	13	2.27183
TUM007	chr8	37716071	37718713	9	2.52615
TUM007	chr8	37718714	37728087	7	3.1393
TUM007	chr8	37728088	37728810	3	2.4883
TUM007	chr8	37728811	37732678	11	2.04101
TUM007	chr8	37732679	37796366	15	2.70783
TUM007	chr8	37796367	37821897	8	2.34098
TUM007	chr8	37822732	37963390	16	1.88552
TUM007	chr8	37963391	37964824	3	2.87953
TUM007	chr8	37967827	37972576	4	3.42077
TUM007	chr8	37974085	37976986	5	2.8593
TUM007	chr8	37978378	37996626	8	3.46811
TUM007	chr8	37996627	37997513	3	2.89263
TUM007	chr8	38000395	38003645	8	2.32764
TUM007	chr8	38003646	38006734	5	1.77138
TUM007	chr8	38008147	38020978	3	3.04037
TUM007	chr8	38020979	38028615	4	3.55137
TUM007	chr8	38029396	38032271	7	2.95076
TUM007	chr8	38032921	38033643	3	2.048
TUM007	chr8	38033644	38034607	4	1.86867
TUM007	chr8	38034608	38038459	8	2.5675
TUM007	chr8	38039419	38043728	8	2.99802
TUM007	chr8	38043764	38081116	55	3.30834
TUM007	chr8	38082085	38089040	17	2.8483
TUM007	chr8	38089041	38089763	3	1.47161
TUM007	chr8	38089764	38090004	1	2.37668
TUM007	chr8	38090005	38120416	67	3.04116
TUM007	chr8	38120417	38121673	5	3.40241
TUM007	chr8	38121987	38125116	8	2.80683
TUM007	chr8	38125117	38125357	1	2.476
TUM007	chr8	38125358	38126080	3	2.09758
TUM007	chr8	38126081	38127044	4	1.58174
TUM007	chr8	38127045	38139334	41	2.97616
TUM007	chr8	38139335	38140397	3	3.28951
TUM007	chr8	38140621	38142352	5	2.36213
TUM007	chr8	38142470	38143310	3	3.67588
TUM007	chr8	38143339	38143759	1	2.92352
TUM007	chr8	38143888	38144420	3	2.19721
TUM007	chr8	38144484	38146196	4	2.54878
TUM007	chr8	38146197	38147455	5	2.97539
TUM007	chr8	38147775	38148015	1	3.1288
TUM007	chr8	38148016	38149495	5	3.42221
TUM007	chr8	38149539	38150794	2	4.08033
TUM007	chr8	38151477	38152801	3	2.21656
TUM007	chr8	38153055	38153777	3	3.04957
TUM007	chr8	38153778	38156300	8	3.67348
TUM007	chr8	38156301	38174604	42	3.31426
TUM007	chr8	38174605	38176050	6	2.70545
TUM007	chr8	38176051	38176291	1	3.39384
TUM007	chr8	38176292	38178729	9	4.01329
TUM007	chr8	38178730	38179452	3	3.61714
TUM007	chr8	38179453	38181838	7	3.295
TUM007	chr8	38181839	38201488	45	3.11542
TUM007	chr8	38201489	38202320	2	2.7295
TUM007	chr8	38202321	38203149	2	2.48129
TUM007	chr8	38203489	38205102	4	3.89961
TUM007	chr8	38205103	38205825	3	3.78553
TUM007	chr8	38205826	38215289	21	3.49814
TUM007	chr8	38215290	38217521	9	3.81027
TUM007	chr8	38217786	38224954	17	3.33158
TUM007	chr8	38225287	38227019	6	4.23236
TUM007	chr8	38227020	38230020	8	3.88695
TUM007	chr8	38230616	38232244	4	2.83439
TUM007	chr8	38232583	38234485	5	3.18975
TUM007	chr8	38236404	38238984	10	3.61229
TUM007	chr8	38239117	38240774	6	1.66582
TUM007	chr8	38240775	38242038	3	3.0387
TUM007	chr8	38242087	38242927	3	3.27468
TUM007	chr8	38243199	38243921	3	2.51599
TUM007	chr8	38243922	38244644	3	2.0603
TUM007	chr8	38244645	38244885	1	2.27747
TUM007	chr8	38244886	38245599	3	2.87439
TUM007	chr8	38246591	38249642	4	2.24186
TUM007	chr8	38249909	38250749	3	3.38513
TUM007	chr8	38251176	38255390	6	2.50065
TUM007	chr8	38255712	38259421	8	3.06517
TUM007	chr8	38259422	38262787	11	2.74344
TUM007	chr8	38262788	38269619	25	3.29914
TUM007	chr8	38269853	38270816	4	2.23225
TUM007	chr8	38270817	38271539	3	1.36737
TUM007	chr8	38271540	38274808	8	1.60555
TUM007	chr8	38274809	38277946	11	1.86168
TUM007	chr8	38277947	38279392	6	1.3957
TUM007	chr8	38279393	38280791	3	1.91577
TUM007	chr8	38281186	38287073	19	2.11879
TUM007	chr8	38287074	38288743	6	1.77243
TUM007	chr8	38288744	38289466	3	2.46214
TUM007	chr8	38289467	38292393	6	2.86129
TUM007	chr8	38292668	38295787	10	2.62787
TUM007	chr8	38296171	38298580	10	1.84421
TUM007	chr8	38298581	38299303	3	2.35742
TUM007	chr8	38299304	38300147	3	2.69082
TUM007	chr8	38300148	38303689	7	2.25914
TUM007	chr8	38304211	38306859	6	2.72395
TUM007	chr8	38306896	38308582	7	1.73306
TUM007	chr8	38308583	38318858	27	1.98697
TUM007	chr8	38319122	38321277	3	2.70731
TUM007	chr8	38321278	38322804	5	2.8915
TUM007	chr8	38322805	38325455	11	2.02196
TUM007	chr8	38325456	38326178	3	2.31746
TUM007	chr8	38326179	38327894	6	3.10398
TUM007	chr8	38328170	38330576	8	2.12653
TUM007	chr8	38330593	38352720	42	2.56661
TUM007	chr8	38352721	38354549	5	1.70022
TUM007	chr8	38355502	38358885	3	2.49267
TUM007	chr8	38359103	38361539	5	1.83138
TUM007	chr8	38361540	38363126	4	2.09392
TUM007	chr8	38363397	38363637	1	2.33679
TUM007	chr8	38363638	38364552	3	2.64873
TUM007	chr8	38364560	38367429	5	3.72292
TUM007	chr8	38367430	38370144	8	2.9234
TUM007	chr8	38370209	38372552	5	2.03457
TUM007	chr8	38372595	38372895	1	2.3849
TUM007	chr8	38373258	38374916	4	2.66607
TUM007	chr8	38375236	38378353	5	2.69618
TUM007	chr8	38378529	38379937	5	3.69599
TUM007	chr8	38380849	38385982	13	2.90416
TUM007	chr8	38385983	38387920	7	2.36946
TUM007	chr8	38388005	38398877	12	3.08314
TUM007	chr8	38398939	38404060	6	2.31673
TUM007	chr8	38404209	38405769	3	2.96013
TUM007	chr8	38406671	38408759	5	3.60228
TUM007	chr8	38408760	38409324	2	2.70995
TUM007	chr8	38409692	38411052	5	2.10132
TUM007	chr8	38411053	38412792	7	1.69599
TUM007	chr8	38413257	38415852	6	2.22676
TUM007	chr8	38416176	38418820	9	1.71758
TUM007	chr8	38418821	38419302	2	2.01744
TUM007	chr8	38419303	38420439	4	2.52935
TUM007	chr8	38420812	38421903	5	1.83269
TUM007	chr8	38421904	38423353	4	1.45777
TUM007	chr8	38423354	38424073	3	1.87246
TUM007	chr8	38424183	38424483	1	2.32898
TUM007	chr8	38424550	38426065	4	2.52777
TUM007	chr8	38426808	38695784	655	2.78583
TUM007	chr8	38695785	38697172	4	3.03869
TUM007	chr8	38697173	38710770	42	3.48207
TUM007	chr8	38758800	38759691	3	1.95257
TUM007	chr8	38775326	38808228	5	2.90851
TUM007	chr8	38808229	38827460	9	2.4833
TUM007	chr8	38827586	38830227	6	3.13393
TUM007	chr8	38830228	38831325	4	3.62776
TUM007	chr8	38831326	38831563	1	2.89749
TUM007	chr8	38831597	38832719	4	1.97933
TUM007	chr8	38833975	38839348	4	2.52052
TUM007	chr8	38839925	38853395	18	3.72834
TUM007	chr8	38853665	38854387	3	1.89694
TUM007	chr8	38854388	38854745	1	2.62624
TUM007	chr8	38865333	38865573	1	4.06846
TUM007	chr8	38869085	38872175	4	4.66667
TUM007	chr8	38872176	38948941	23	4.22495
TUM007	chr8	38959295	38961774	4	4.63069
TUM007	chr8	38961775	39138758	41	5.19321
TUM007	chr8	39141003	39172292	3	4.16657
TUM007	chr8	39172893	39180754	4	3.69848
TUM007	chr8	39180755	39181974	3	3.90029
TUM007	chr8	39182644	39203651	3	6.71933
TUM007	chr8	39233116	39313079	12	7.42056
TUM007	chr8	39323300	39333141	6	8.82508
TUM007	chr8	39335136	39347780	4	5.86611
TUM007	chr8	39349255	39357013	3	8.05125
TUM007	chr8	39357939	39379939	8	9.75847
TUM007	chr8	39380190	39380550	1	6.69211
TUM007	chr8	39441921	39463973	3	4.57925
TUM007	chr8	39466479	39487035	7	5.40415
TUM007	chr8	39494817	39495318	2	7.35271
TUM007	chr8	39495857	39535122	6	4.9681
TUM007	chr8	39537470	39543067	3	3.33785
TUM007	chr8	39550038	39581417	3	5.4591
TUM007	chr8	39587320	39601658	3	6.53219
TUM007	chr8	39602435	39604250	2	6.26957
TUM007	chr8	39606805	39627182	7	4.54499
TUM007	chr8	39632080	39645866	4	5.10378
TUM007	chr8	39646041	39678784	3	6.28032
TUM007	chr8	39679058	39691610	3	4.98157
TUM007	chr8	39694572	39760071	4	4.08191
TUM007	chr8	39766605	39770894	3	5.61683
TUM007	chr8	39770895	39776520	4	5.00015
TUM007	chr8	39777565	40742340	58	4.12442
TUM007	chr8	40742459	41121790	13	2.29987
TUM007	chr8	41121791	41122513	3	1.87993
TUM007	chr8	41122514	41348559	11	1.36654
TUM007	chr8	41354923	41367459	6	2.10013
TUM007	chr8	41367460	41367938	2	2.35859
TUM007	chr8	41367954	41368554	2	2.80919
TUM007	chr8	41386662	41387468	3	1.49969
TUM007	chr8	41387469	41394043	3	2.1335
TUM007	chr8	41394557	41395277	3	1.65665
TUM007	chr8	41395540	41397598	2	1.38822
TUM007	chr8	41399266	41456916	16	1.94813
TUM007	chr8	41466849	41585594	105	1.36385
TUM007	chr8	41591417	41646907	4	1.86783
TUM007	chr8	41654964	41789488	11	2.30291
TUM007	chr8	41789489	41790211	3	1.54523
TUM007	chr8	41790212	41791490	4	1.05991
TUM007	chr8	41791491	41795169	4	1.66732
TUM007	chr8	41798300	42028789	60	2.22175
TUM007	chr8	42028938	42033732	7	1.87129
TUM007	chr8	42036317	42164025	31	1.2758
TUM007	chr8	42166360	42174828	8	1.51645
TUM007	chr8	42175111	42178412	7	1.87654
TUM007	chr8	42178597	42189058	14	1.44291
TUM007	chr8	42189059	42196713	7	1.85937
TUM007	chr8	42196714	42885781	204	2.15374
TUM007	chr8	42889276	42911934	5	1.20368
TUM007	chr8	42911935	42932929	10	1.67286
TUM007	chr8	42933027	42952832	13	1.9497
TUM007	chr8	42957575	42959044	3	1.22399
TUM007	chr8	42977128	43055167	33	1.5558
TUM007	chr8	43055168	43056911	6	1.16487
TUM007	chr8	43056983	43147755	5	1.37249
TUM007	chr8	43147756	43147995	1	2.2331
TUM007	chr8	43152099	43171128	6	2.81698
TUM007	chr8	43172398	43218686	9	3.09874
TUM007	chr8	128428051	128428532	2	1.60876
TUM007	chr8	128428533	128428773	1	1.20544
TUM007	chr8	128428774	128748167	4	1.00442
TUM007	chr8	128748186	128749390	5	1.2287
TUM007	chr8	128749391	128750225	3	1.58021
TUM007	chr8	128750226	128750948	3	0.889205
TUM007	chr8	128750949	128753443	9	1.38572

## Sheet: Copy number PDX
Sample	Chromosome	Start	End	nMarker	CN
PDX004	chr8	31496808	31497048	1	3.90533
PDX004	chr8	31497351	31498068	2	4.87591
PDX004	chr8	31498069	32406394	2	5.21765
PDX004	chr8	32453283	32463260	3	3.23394
PDX004	chr8	32471936	32472176	1	2.99213
PDX004	chr8	32474257	32505420	3	3.46188
PDX004	chr8	32505421	32600359	8	3.75269
PDX004	chr8	32606115	32614103	4	4.91982
PDX004	chr8	32616768	32618002	3	3.6518
PDX004	chr8	32620675	32621806	6	4.32359
PDX004	chr8	32621807	33331414	3	3.83911
PDX004	chr8	33331534	33331859	2	4.79583
PDX004	chr8	33342206	33343154	5	5.30297
PDX004	chr8	33345812	33346892	8	3.30197
PDX004	chr8	33347709	33353216	2	2.7298
PDX004	chr8	33354014	33354902	3	4.49627
PDX004	chr8	33355880	33356121	2	4.58347
PDX004	chr8	33356122	33356484	3	3.48244
PDX004	chr8	33356485	33357089	5	2.59644
PDX004	chr8	33357090	33357573	4	2.24204
PDX004	chr8	33357574	33364912	12	3.48804
PDX004	chr8	33367156	33369627	3	4.30714
PDX004	chr8	33369628	33370523	5	4.78385
PDX004	chr8	33370524	33370886	3	3.98901
PDX004	chr8	33370887	33371243	2	3.37733
PDX004	chr8	33405157	33405398	2	4.19418
PDX004	chr8	33405399	33405761	3	5.13079
PDX004	chr8	33405762	33406245	4	4.17328
PDX004	chr8	33406246	33408702	3	5.73226
PDX004	chr8	33408764	33424766	6	5.33972
PDX004	chr8	33448745	33449107	3	3.68274
PDX004	chr8	33449108	33449349	2	5.13926
PDX004	chr8	33449350	33451097	4	7.11922
PDX004	chr8	33451098	33455175	5	6.0506
PDX004	chr8	33455176	33457703	5	3.65933
PDX004	chr8	35093010	35093489	3	7.78462
PDX004	chr8	35401772	35401892	1	4.89648
PDX004	chr8	35401893	35541094	7	4.22896
PDX004	chr8	35541095	35544084	3	3.93519
PDX004	chr8	35544085	35584040	11	4.81803
PDX004	chr8	35584041	35584161	1	4.21521
PDX004	chr8	35584162	35584524	3	3.75771
PDX004	chr8	35584525	35585129	5	2.93355
PDX004	chr8	35585130	35588664	3	3.7253
PDX004	chr8	35605948	35608393	4	4.10847
PDX004	chr8	35616732	35624685	4	4.92058
PDX004	chr8	35631725	35648102	5	4.39454
PDX004	chr8	35648103	35648465	3	3.82314
PDX004	chr8	35648466	35648828	3	3.19218
PDX004	chr8	35648829	35649191	3	2.66063
PDX004	chr8	35649192	35649796	5	3.19893
PDX004	chr8	35649797	35651490	14	2.32284
PDX004	chr8	35651491	35652579	9	3.75827
PDX004	chr8	35652580	35653184	5	2.49632
PDX004	chr8	35653185	35653668	4	2.83279
PDX004	chr8	35653669	36645003	6	3.52568
PDX004	chr8	36661455	36666393	5	3.14379
PDX004	chr8	36671641	36675342	4	4.02995
PDX004	chr8	36691004	36694326	4	3.21095
PDX004	chr8	36694327	36698571	3	3.79798
PDX004	chr8	36703022	36768482	8	3.51684
PDX004	chr8	36768483	36780197	3	3.90502
PDX004	chr8	36780411	36793699	10	2.62323
PDX004	chr8	37553211	37554950	3	3.43176
PDX004	chr8	37555336	37556730	8	3.74471
PDX004	chr8	37556747	37557109	3	6.21009
PDX004	chr8	37557110	37595615	13	5.09591
PDX004	chr8	37597746	37599431	4	4.0278
PDX004	chr8	37601782	37602507	6	4.3256
PDX004	chr8	37602508	37602870	3	2.9207
PDX004	chr8	37602871	37603233	3	2.61328
PDX004	chr8	37603234	37603717	4	3.14037
PDX004	chr8	37603718	37604124	3	1.97185
PDX004	chr8	37606993	37607377	2	3.61347
PDX004	chr8	37607378	37611127	5	5.20087
PDX004	chr8	37611286	37612253	8	3.9883
PDX004	chr8	37612254	37612737	4	5.46821
PDX004	chr8	37612738	37613930	6	4.62274
PDX004	chr8	37613931	37614410	3	2.61083
PDX004	chr8	37614600	37615440	6	2.24187
PDX004	chr8	37615521	37623981	9	3.35391
PDX004	chr8	37623982	37632607	4	2.3429
PDX004	chr8	37632608	37633086	3	4.0125
PDX004	chr8	37633363	37635734	4	4.68409
PDX004	chr8	37635735	37636552	4	2.70866
PDX004	chr8	37636553	37641898	7	3.5474
PDX004	chr8	37654864	37686935	5	5.21085
PDX004	chr8	37686936	37688514	5	6.78295
PDX004	chr8	37688842	37690566	3	5.61376
PDX004	chr8	37690567	37691462	4	4.91453
PDX004	chr8	37691463	37692743	3	6.4693
PDX004	chr8	37692744	37693119	2	4.98751
PDX004	chr8	37693120	37695532	3	6.48192
PDX004	chr8	37696417	37697656	3	4.6823
PDX004	chr8	37697657	37699136	6	5.85463
PDX004	chr8	37699713	37700680	8	4.47979
PDX004	chr8	37700681	37702132	12	3.64719
PDX004	chr8	37702133	37703199	6	5.59533
PDX004	chr8	37703314	37706285	6	4.54447
PDX004	chr8	37707063	37716191	4	5.48546
PDX004	chr8	37716192	37717643	12	3.38377
PDX004	chr8	37717644	37718836	6	2.31969
PDX004	chr8	37718837	37720112	7	3.92579
PDX004	chr8	37720113	37720475	3	3.47392
PDX004	chr8	37720476	37728088	3	5.16014
PDX004	chr8	37728089	37728451	3	4.49735
PDX004	chr8	37728452	37823588	69	4.08785
PDX004	chr8	37823589	37963514	22	4.63041
PDX004	chr8	37963515	37963748	1	4.50146
PDX004	chr8	37963794	37968422	5	3.59961
PDX004	chr8	37971637	37972576	3	2.33848
PDX004	chr8	37974085	37975312	4	2.7974
PDX004	chr8	37976506	37976986	3	3.81866
PDX004	chr8	37978378	37986552	6	4.20877
PDX004	chr8	37990897	37996507	6	3.41263
PDX004	chr8	37996508	37996991	4	3.5719
PDX004	chr8	37996992	38000755	6	3.92491
PDX004	chr8	38001201	38001563	3	3.48497
PDX004	chr8	38001564	38001926	3	5.32168
PDX004	chr8	38001927	38008713	20	4.80972
PDX004	chr8	38020738	38021221	4	3.22701
PDX004	chr8	38021222	38031919	13	2.33223
PDX004	chr8	38031920	38033283	5	2.79517
PDX004	chr8	38033284	38034130	7	3.13907
PDX004	chr8	38034131	38034493	3	4.85254
PDX004	chr8	38034494	38034614	1	5.47465
PDX004	chr8	38034615	38035201	4	3.24045
PDX004	chr8	38035242	38037412	3	2.50926
PDX004	chr8	38037413	38037772	2	2.24497
PDX004	chr8	38038077	38039660	4	2.68734
PDX004	chr8	38039661	38040379	5	1.85557
PDX004	chr8	38040845	38043024	5	2.73989
PDX004	chr8	38043368	38044639	8	2.99069
PDX004	chr8	38044981	38045101	1	2.62168
PDX004	chr8	38046757	38047295	3	2.43551
PDX004	chr8	38048608	38059540	19	2.03313
PDX004	chr8	38059541	38061537	6	2.28737
PDX004	chr8	38061538	38063098	5	1.8354
PDX004	chr8	38063099	38064099	3	2.40203
PDX004	chr8	38064904	38065387	4	3.05015
PDX004	chr8	38065388	38066762	6	2.50322
PDX004	chr8	38066763	38067246	4	2.11526
PDX004	chr8	38067247	38067972	6	2.46646
PDX004	chr8	38067973	38068335	3	2.04074
PDX004	chr8	38068336	38068893	3	1.31243
PDX004	chr8	38068894	38069377	4	1.06563
PDX004	chr8	38069378	38070990	8	1.4285
PDX004	chr8	38070991	38072234	2	1.87147
PDX004	chr8	38073281	38076448	3	2.88204
PDX004	chr8	38076449	38081116	7	2.22437
PDX004	chr8	38082085	38083661	3	3.43716
PDX004	chr8	38083882	38084924	4	3.83781
PDX004	chr8	38085162	38086637	5	3.38284
PDX004	chr8	38086911	38088679	6	2.85317
PDX004	chr8	38088680	38089042	3	3.54994
PDX004	chr8	38089043	38089768	6	2.54492
PDX004	chr8	38089769	38090010	2	3.86593
PDX004	chr8	38090011	38090373	3	2.53498
PDX004	chr8	38090374	38090736	3	2.16696
PDX004	chr8	38090737	38091702	3	1.21922
PDX004	chr8	38091703	38091823	1	1.09995
PDX004	chr8	38091824	38092730	4	2.20042
PDX004	chr8	38093415	38098138	18	1.40301
PDX004	chr8	38098139	38100627	9	2.06735
PDX004	chr8	38100628	38101129	3	2.77852
PDX004	chr8	38103001	38103256	2	3.08092
PDX004	chr8	38103257	38103619	3	2.63262
PDX004	chr8	38103620	38103740	1	1.97636
PDX004	chr8	38103741	38104650	4	1.59392
PDX004	chr8	38104922	38105526	5	1.05352
PDX004	chr8	38105527	38105702	1	2.02682
PDX004	chr8	38105954	38111716	23	2.49717
PDX004	chr8	38111717	38112843	3	1.96177
PDX004	chr8	38112844	38113819	2	2.86447
PDX004	chr8	38115061	38118995	17	2.0118
PDX004	chr8	38118996	38119404	3	2.71917
PDX004	chr8	38119453	38119694	2	2.06359
PDX004	chr8	38119695	38120299	5	1.74542
PDX004	chr8	38120300	38120783	4	1.46784
PDX004	chr8	38120784	38122467	10	2.27075
PDX004	chr8	38123275	38124354	4	1.64031
PDX004	chr8	38124394	38124635	2	1.26033
PDX004	chr8	38124636	38124877	2	2.07322
PDX004	chr8	38124878	38125240	3	3.14724
PDX004	chr8	38125241	38125845	5	3.36795
PDX004	chr8	38125846	38126450	5	3.14512
PDX004	chr8	38126451	38126813	3	3.00857
PDX004	chr8	38126814	38127176	3	2.46146
PDX004	chr8	38127177	38128023	7	1.52021
PDX004	chr8	38128024	38128386	3	2.47503
PDX004	chr8	38128387	38128507	1	2.60551
PDX004	chr8	38128508	38128991	4	2.0337
PDX004	chr8	38128992	38129354	3	2.6905
PDX004	chr8	38129355	38129838	4	2.85846
PDX004	chr8	38129839	38130080	2	2.4245
PDX004	chr8	38130081	38130443	3	2.00451
PDX004	chr8	38130444	38131211	4	1.63406
PDX004	chr8	38131212	38132179	8	2.27148
PDX004	chr8	38132180	38132663	4	1.81281
PDX004	chr8	38132664	38132905	2	2.02273
PDX004	chr8	38132906	38133369	3	2.90364
PDX004	chr8	38133430	38133550	1	3.21831
PDX004	chr8	38133551	38134034	4	2.68073
PDX004	chr8	38134035	38135871	3	3.34092
PDX004	chr8	38135872	38136113	2	2.89263
PDX004	chr8	38136114	38136476	3	2.14058
PDX004	chr8	38136477	38136718	2	2.00892
PDX004	chr8	38136719	38138732	13	2.49339
PDX004	chr8	38138733	38140862	10	1.97915
PDX004	chr8	38140863	38141931	4	2.33601
PDX004	chr8	38142232	38143074	6	1.84397
PDX004	chr8	38143075	38143580	3	3.25477
PDX004	chr8	38143581	38144241	3	4.00085
PDX004	chr8	38144300	38144918	3	2.39886
PDX004	chr8	38144919	38145835	2	1.37753
PDX004	chr8	38145836	38146319	4	2.85016
PDX004	chr8	38146320	38146803	4	2.0546
PDX004	chr8	38146804	38147045	2	2.30564
PDX004	chr8	38147046	38148016	5	3.15025
PDX004	chr8	38148017	38148375	2	2.7491
PDX004	chr8	38148475	38149079	5	1.65007
PDX004	chr8	38149080	38153659	15	2.20854
PDX004	chr8	38153660	38153780	1	2.08947
PDX004	chr8	38153781	38154516	3	1.50171
PDX004	chr8	38154631	38154993	3	1.30286
PDX004	chr8	38154994	38160608	32	1.66744
PDX004	chr8	38160609	38161576	8	2.00149
PDX004	chr8	38161577	38161808	1	2.67509
PDX004	chr8	38161876	38162476	4	2.81507
PDX004	chr8	38162494	38162735	2	3.24992
PDX004	chr8	38162736	38163368	3	2.23719
PDX004	chr8	38164054	38171426	12	1.52171
PDX004	chr8	38171427	38171910	4	1.0684
PDX004	chr8	38171911	38172031	1	1.60433
PDX004	chr8	38172032	38172556	3	2.05064
PDX004	chr8	38172557	38172798	2	1.56517
PDX004	chr8	38172799	38173161	3	1.83494
PDX004	chr8	38173162	38173524	3	1.84437
PDX004	chr8	38173525	38173645	1	2.15694
PDX004	chr8	38173646	38174008	3	2.54627
PDX004	chr8	38174009	38175218	10	3.10193
PDX004	chr8	38175219	38175702	4	3.5739
PDX004	chr8	38175703	38176065	3	2.36377
PDX004	chr8	38176066	38176307	2	1.84842
PDX004	chr8	38176308	38176670	3	2.55848
PDX004	chr8	38176671	38177033	3	3.24948
PDX004	chr8	38177034	38177154	1	2.31989
PDX004	chr8	38177155	38177582	3	1.356
PDX004	chr8	38177583	38177945	3	1.10914
PDX004	chr8	38177946	38178489	3	1.77577
PDX004	chr8	38178490	38178610	1	1.93961
PDX004	chr8	38178611	38178973	3	1.37234
PDX004	chr8	38178974	38179336	3	1.23209
PDX004	chr8	38179337	38179941	5	1.69622
PDX004	chr8	38179942	38180304	3	1.38785
PDX004	chr8	38180305	38181598	4	1.06347
PDX004	chr8	38181599	38181719	1	1.50651
PDX004	chr8	38181720	38184296	10	2.12032
PDX004	chr8	38184297	38185449	4	1.67031
PDX004	chr8	38185714	38186318	5	2.00892
PDX004	chr8	38186319	38186439	1	2.34005
PDX004	chr8	38186440	38187407	8	2.89608
PDX004	chr8	38187408	38188012	5	2.47536
PDX004	chr8	38188013	38188757	5	1.32975
PDX004	chr8	38188758	38188878	1	1.25154
PDX004	chr8	38188879	38189296	3	2.5292
PDX004	chr8	38190022	38190202	1	2.6462
PDX004	chr8	38190332	38190694	3	1.19452
PDX004	chr8	38190695	38193149	9	1.60447
PDX004	chr8	38193150	38193800	4	2.45402
PDX004	chr8	38193801	38194338	4	1.93464
PDX004	chr8	38194720	38195082	3	1.46869
PDX004	chr8	38195083	38195500	3	1.23165
PDX004	chr8	38195874	38197424	5	1.729
PDX004	chr8	38197478	38200057	7	1.47876
PDX004	chr8	38200708	38200948	1	1.80587
PDX004	chr8	38201248	38202200	5	2.54313
PDX004	chr8	38202201	38203149	5	2.9754
PDX004	chr8	38203489	38203609	1	1.72879
PDX004	chr8	38204141	38204624	4	1.02608
PDX004	chr8	38204625	38204982	2	1.81073
PDX004	chr8	38204983	38205345	3	3.2651
PDX004	chr8	38205346	38205708	3	2.74351
PDX004	chr8	38205709	38206182	3	1.75729
PDX004	chr8	38206476	38206888	2	1.83122
PDX004	chr8	38207032	38209707	6	2.70416
PDX004	chr8	38209708	38210487	3	2.02047
PDX004	chr8	38210746	38210866	1	1.93787
PDX004	chr8	38210867	38212413	7	1.59335
PDX004	chr8	38212414	38213085	3	2.09591
PDX004	chr8	38213086	38213682	3	1.80441
PDX004	chr8	38213683	38214188	2	1.5078
PDX004	chr8	38214189	38215532	7	1.83537
PDX004	chr8	38215533	38216069	4	1.50188
PDX004	chr8	38216081	38216443	3	2.00541
PDX004	chr8	38216444	38216806	3	1.48206
PDX004	chr8	38216807	38217290	4	2.3466
PDX004	chr8	38217291	38217521	1	1.72845
PDX004	chr8	38217786	38218390	5	1.41881
PDX004	chr8	38218391	38219532	3	1.81964
PDX004	chr8	38219533	38220188	3	1.38042
PDX004	chr8	38220189	38220309	1	1.28403
PDX004	chr8	38220310	38221984	5	1.76468
PDX004	chr8	38221985	38222347	3	1.39826
PDX004	chr8	38222348	38222468	1	1.14756
PDX004	chr8	38222469	38224654	8	1.83084
PDX004	chr8	38224655	38229606	23	1.56624
PDX004	chr8	38229607	38230020	3	1.69511
PDX004	chr8	38230616	38231969	3	2.79177
PDX004	chr8	38232124	38232703	2	1.55033
PDX004	chr8	38232704	38233732	7	1.03783
PDX004	chr8	38233733	38236524	3	1.91671
PDX004	chr8	38236525	38236766	2	2.13464
PDX004	chr8	38236767	38237492	6	1.56717
PDX004	chr8	38237493	38237855	3	2.4512
PDX004	chr8	38237856	38238218	3	2.66769
PDX004	chr8	38238219	38245013	44	2.7549
PDX004	chr8	38245014	38245599	4	1.63746
PDX004	chr8	38246591	38249222	3	3.63457
PDX004	chr8	38249522	38250749	7	2.73202
PDX004	chr8	38251176	38254698	4	2.07965
PDX004	chr8	38254850	38255390	4	2.84492
PDX004	chr8	38255712	38256692	3	2.46442
PDX004	chr8	38256693	38258017	6	2.07111
PDX004	chr8	38258018	38258614	4	2.76386
PDX004	chr8	38258940	38260028	9	3.20037
PDX004	chr8	38260029	38260625	4	2.91576
PDX004	chr8	38260626	38261109	4	3.79073
PDX004	chr8	38261110	38261813	4	3.49274
PDX004	chr8	38261814	38262909	6	3.17882
PDX004	chr8	38262910	38263272	3	2.40111
PDX004	chr8	38263273	38264976	11	1.88574
PDX004	chr8	38264977	38265581	5	2.75502
PDX004	chr8	38265582	38266307	6	3.15181
PDX004	chr8	38266308	38266670	3	2.59525
PDX004	chr8	38266671	38267033	3	3.1607
PDX004	chr8	38267034	38268119	6	3.6864
PDX004	chr8	38268120	38268845	6	2.84012
PDX004	chr8	38268846	38269208	3	3.19679
PDX004	chr8	38269209	38269973	4	3.56011
PDX004	chr8	38269974	38270457	4	3.16116
PDX004	chr8	38270458	38270820	3	4.47414
PDX004	chr8	38270821	38271183	3	4.89404
PDX004	chr8	38271184	38271546	3	4.05398
PDX004	chr8	38271547	38272030	4	3.58433
PDX004	chr8	38272031	38273461	7	4.16299
PDX004	chr8	38273462	38346787	371	3.42359
PDX004	chr8	38347474	38347594	1	3.3606
PDX004	chr8	38347595	38348125	3	3.16219
PDX004	chr8	38348126	38348305	1	2.89968
PDX004	chr8	38348680	38348800	1	2.4992
PDX004	chr8	38349709	38351084	3	2.04345
PDX004	chr8	38351085	38351324	1	1.88459
PDX004	chr8	38351377	38351683	2	2.54657
PDX004	chr8	38351998	38352360	3	4.54387
PDX004	chr8	38352361	38352844	4	3.99681
PDX004	chr8	38352845	38353318	3	3.36675
PDX004	chr8	38353394	38353634	1	3.14473
PDX004	chr8	38353949	38355742	5	3.79381
PDX004	chr8	38356910	38358706	3	3.19838
PDX004	chr8	38358707	38358885	1	3.19564
PDX004	chr8	38359103	38359223	1	3.13961
PDX004	chr8	38359224	38359344	1	3.19564
PDX004	chr8	38359345	38359586	2	3.20731
PDX004	chr8	38359587	38360003	3	3.94956
PDX004	chr8	38361058	38361541	4	4.05529
PDX004	chr8	38361542	38362586	5	4.27726
PDX004	chr8	38362587	38363638	6	4.54006
PDX004	chr8	38363639	38364117	3	2.8027
PDX004	chr8	38364192	38364680	3	2.73643
PDX004	chr8	38364681	38366035	2	2.86969
PDX004	chr8	38366140	38367133	3	3.31886
PDX004	chr8	38367189	38367672	4	3.48442
PDX004	chr8	38367673	38369024	10	3.9147
PDX004	chr8	38369304	38369908	5	3.44038
PDX004	chr8	38369909	38370661	3	3.96484
PDX004	chr8	38371351	38371834	4	4.31489
PDX004	chr8	38371835	38372715	3	3.87804
PDX004	chr8	38372716	38374376	5	3.43603
PDX004	chr8	38374377	38374739	3	2.84578
PDX004	chr8	38374740	38375476	2	2.13418
PDX004	chr8	38376914	38377753	3	2.75001
PDX004	chr8	38377754	38385989	34	3.24027
PDX004	chr8	38385990	38386473	4	3.9975
PDX004	chr8	38386474	38387078	5	3.60896
PDX004	chr8	38387079	38388125	5	4.1589
PDX004	chr8	38388126	38388246	1	3.73562
PDX004	chr8	38388247	38388609	3	3.12683
PDX004	chr8	38388610	38388972	3	2.6438
PDX004	chr8	38388973	38389626	2	3.04612
PDX004	chr8	38390219	38399059	8	2.56954
PDX004	chr8	38400898	38401018	1	3.0431
PDX004	chr8	38401167	38404060	5	3.78158
PDX004	chr8	38404209	38404389	1	3.18915
PDX004	chr8	38405209	38408278	7	2.0987
PDX004	chr8	38408279	38408520	2	3.14224
PDX004	chr8	38408521	38408883	3	3.79701
PDX004	chr8	38408884	38409933	5	3.9984
PDX004	chr8	38409934	38412021	16	3.57743
PDX004	chr8	38412022	38413740	10	4.10587
PDX004	chr8	38413741	38414097	2	4.58299
PDX004	chr8	38414952	38415556	5	3.0044
PDX004	chr8	38415557	38417653	11	4.17245
PDX004	chr8	38417654	38418016	3	3.52098
PDX004	chr8	38418017	38418249	1	3.35142
PDX004	chr8	38418339	38418822	4	4.07502
PDX004	chr8	38418823	38418943	1	3.42867
PDX004	chr8	38418944	38419064	1	3.22425
PDX004	chr8	38419065	38419185	1	3.08693
PDX004	chr8	38419186	38419548	3	2.38133
PDX004	chr8	38419549	38419790	2	2.12346
PDX004	chr8	38419791	38420274	4	2.72551
PDX004	chr8	38420275	38421423	6	3.51508
PDX004	chr8	38421424	38422028	5	4.16669
PDX004	chr8	38422029	38423075	6	3.5812
PDX004	chr8	38423113	38423354	2	3.22523
PDX004	chr8	38423355	38424073	5	4.0946
PDX004	chr8	38424183	38424912	5	3.23323
PDX004	chr8	38424913	38425033	1	3.35845
PDX004	chr8	38425034	38425270	1	3.3445
PDX004	chr8	38425825	38427168	3	2.4759
PDX004	chr8	38427530	38428655	2	2.12554
PDX004	chr8	38428797	38429159	3	2.35497
PDX004	chr8	38429160	38429522	3	3.24207
PDX004	chr8	38429523	38431025	11	2.79038
PDX004	chr8	38431026	38431818	3	3.61486
PDX004	chr8	38431819	38433480	5	3.46361
PDX004	chr8	38433481	38436363	10	3.22675
PDX004	chr8	38436364	38437688	3	2.79731
PDX004	chr8	38437689	38438051	3	2.51169
PDX004	chr8	38438052	38438414	3	2.8942
PDX004	chr8	38438415	38438898	4	4.14306
PDX004	chr8	38438899	38439308	3	3.69143
PDX004	chr8	38439675	38440279	5	3.31871
PDX004	chr8	38440280	38440763	4	2.73651
PDX004	chr8	38440764	38441005	2	3.14329
PDX004	chr8	38441006	38442015	8	2.59311
PDX004	chr8	38442534	38442896	3	3.60179
PDX004	chr8	38442897	38445500	12	3.21448
PDX004	chr8	38445501	38446347	7	2.80683
PDX004	chr8	38446348	38447047	3	2.63882
PDX004	chr8	38447048	38447286	1	3.32035
PDX004	chr8	38447690	38448399	5	3.96445
PDX004	chr8	38448952	38449072	1	2.83791
PDX004	chr8	38449995	38453641	3	2.16494
PDX004	chr8	38453855	38456249	6	1.67974
PDX004	chr8	38456250	38456428	1	1.83351
PDX004	chr8	38456880	38457849	4	2.61763
PDX004	chr8	38457850	38458212	3	3.19834
PDX004	chr8	38458213	38458575	3	3.67577
PDX004	chr8	38458576	38458938	3	3.36177
PDX004	chr8	38458939	38459301	3	3.09877
PDX004	chr8	38459302	38459921	3	4.21722
PDX004	chr8	38460200	38461273	5	3.2624
PDX004	chr8	38461274	38461636	3	3.71433
PDX004	chr8	38461637	38463317	5	4.26657
PDX004	chr8	38463318	38463438	1	3.85402
PDX004	chr8	38463439	38464504	7	3.40131
PDX004	chr8	38464505	38464744	1	2.5079
PDX004	chr8	38464758	38465630	3	1.67628
PDX004	chr8	38465631	38468153	8	2.73667
PDX004	chr8	38468154	38468758	5	4.399
PDX004	chr8	38468759	38469121	3	5.21961
PDX004	chr8	38469122	38469242	1	4.35648
PDX004	chr8	38469243	38469952	3	3.5732
PDX004	chr8	38469953	38470436	4	4.17331
PDX004	chr8	38470437	38470799	3	3.20697
PDX004	chr8	38470800	38471162	3	2.84313
PDX004	chr8	38471163	38471283	1	3.27933
PDX004	chr8	38471284	38472809	3	3.99082
PDX004	chr8	38472810	38473525	3	2.70558
PDX004	chr8	38473526	38474664	9	2.4617
PDX004	chr8	38474739	38475521	3	2.10417
PDX004	chr8	38475546	38476293	4	3.37716
PDX004	chr8	38476294	38477424	6	2.83613
PDX004	chr8	38477425	38489232	56	3.13095
PDX004	chr8	38489246	38489798	4	3.62224
PDX004	chr8	38489977	38491110	3	4.47972
PDX004	chr8	38491111	38491473	3	3.72417
PDX004	chr8	38491474	38496387	6	3.11187
PDX004	chr8	38496825	38498654	5	2.01301
PDX004	chr8	38498655	38501356	5	3.21899
PDX004	chr8	38501616	38501978	3	2.72489
PDX004	chr8	38501979	38502220	2	2.50957
PDX004	chr8	38502221	38504039	12	3.10124
PDX004	chr8	38504040	38504948	4	2.47331
PDX004	chr8	38504949	38505942	7	2.7114
PDX004	chr8	38505943	38506547	5	2.23507
PDX004	chr8	38506548	38506789	2	2.57287
PDX004	chr8	38506790	38507152	3	2.82753
PDX004	chr8	38507153	38507515	3	1.73879
PDX004	chr8	38507516	38507878	3	2.31638
PDX004	chr8	38507879	38508241	3	3.84617
PDX004	chr8	38508242	38508604	3	5.58859
PDX004	chr8	38508605	38509869	9	3.00745
PDX004	chr8	38510209	38511838	3	2.50669
PDX004	chr8	38512085	38513187	3	2.34008
PDX004	chr8	38513231	38513872	4	1.94647
PDX004	chr8	38514387	38514749	3	2.55048
PDX004	chr8	38514750	38515596	7	2.80561
PDX004	chr8	38515597	38517942	16	3.01795
PDX004	chr8	38517943	38518418	3	2.55475
PDX004	chr8	38519759	38520331	4	1.32728
PDX004	chr8	38520332	38520749	3	1.946
PDX004	chr8	38520801	38520921	1	2.61811
PDX004	chr8	38520922	38523776	8	2.83056
PDX004	chr8	38523777	38524502	6	3.52765
PDX004	chr8	38524503	38529959	20	3.30053
PDX004	chr8	38531177	38532206	5	2.78573
PDX004	chr8	38532338	38532700	3	2.54275
PDX004	chr8	38532701	38533063	3	3.06711
PDX004	chr8	38533064	38533729	3	3.33811
PDX004	chr8	38534050	38534534	3	2.80507
PDX004	chr8	38534819	38535302	4	2.25222
PDX004	chr8	38535303	38536686	8	3.19142
PDX004	chr8	38536687	38538258	9	2.58305
PDX004	chr8	38538259	38538500	2	3.24273
PDX004	chr8	38538501	38539896	4	3.83232
PDX004	chr8	38539897	38540501	5	3.42174
PDX004	chr8	38540502	38540985	4	3.58884
PDX004	chr8	38540986	38541395	3	3.81948
PDX004	chr8	38541611	38542354	4	2.73172
PDX004	chr8	38542579	38542941	3	3.18101
PDX004	chr8	38542942	38543611	5	3.49246
PDX004	chr8	38543612	38544847	6	3.74532
PDX004	chr8	38546182	38546544	3	2.71382
PDX004	chr8	38546545	38547322	6	2.29793
PDX004	chr8	38547363	38548310	4	1.74315
PDX004	chr8	38548311	38548915	5	2.82813
PDX004	chr8	38548916	38549399	4	2.33545
PDX004	chr8	38549400	38549993	3	1.93727
PDX004	chr8	38549994	38550747	4	3.27975
PDX004	chr8	38551380	38552488	6	2.61786
PDX004	chr8	38552489	38553881	11	3.38683
PDX004	chr8	38553882	38554587	4	2.93761
PDX004	chr8	38554588	38555434	7	2.40346
PDX004	chr8	38555435	38555726	2	3.08019
PDX004	chr8	38555887	38557652	5	2.11165
PDX004	chr8	38557968	38558268	2	2.38693
PDX004	chr8	38558329	38558691	3	3.01975
PDX004	chr8	38558692	38559296	5	2.69736
PDX004	chr8	38559297	38560069	6	2.85448
PDX004	chr8	38560651	38561860	10	3.18988
PDX004	chr8	38561861	38564445	12	2.83943
PDX004	chr8	38564748	38567774	7	2.43828
PDX004	chr8	38567775	38568258	4	2.93578
PDX004	chr8	38568259	38568742	4	3.21661
PDX004	chr8	38568743	38569860	3	2.9262
PDX004	chr8	38569861	38570344	4	3.57139
PDX004	chr8	38570345	38571210	7	3.29991
PDX004	chr8	38571323	38572137	3	3.71117
PDX004	chr8	38572172	38572534	3	3.08903
PDX004	chr8	38572535	38574126	4	3.6139
PDX004	chr8	38574127	38574489	3	3.15263
PDX004	chr8	38574490	38575085	4	2.6159
PDX004	chr8	38575100	38575593	3	3.20089
PDX004	chr8	38575594	38576218	3	3.36648
PDX004	chr8	38576595	38578807	5	3.00422
PDX004	chr8	38578808	38579170	3	3.87967
PDX004	chr8	38579171	38580553	3	1.92691
PDX004	chr8	38580661	38582611	4	2.38283
PDX004	chr8	38583253	38584478	4	1.61961
PDX004	chr8	38584479	38585603	4	2.96825
PDX004	chr8	38585604	38586441	5	3.50514
PDX004	chr8	38586586	38588868	11	4.18726
PDX004	chr8	38589019	38590460	5	2.87376
PDX004	chr8	38590461	38597676	36	3.3847
PDX004	chr8	38597677	38598281	5	2.38228
PDX004	chr8	38598282	38598694	3	3.4675
PDX004	chr8	38598957	38599077	1	3.76545
PDX004	chr8	38599078	38599440	3	3.16109
PDX004	chr8	38599441	38600157	5	2.86497
PDX004	chr8	38600524	38601712	6	3.32808
PDX004	chr8	38601929	38602463	4	2.97458
PDX004	chr8	38602464	38603842	3	2.57756
PDX004	chr8	38603844	38608760	6	1.84587
PDX004	chr8	38608761	38610116	3	2.52164
PDX004	chr8	38610117	38611422	6	2.90347
PDX004	chr8	38611754	38612114	2	2.64745
PDX004	chr8	38612166	38614072	4	3.499
PDX004	chr8	38614194	38614556	3	4.50403
PDX004	chr8	38614557	38615063	3	3.89156
PDX004	chr8	38615064	38616357	7	3.22872
PDX004	chr8	38616441	38617085	4	2.19457
PDX004	chr8	38617086	38619189	13	2.47011
PDX004	chr8	38619190	38619699	3	1.88849
PDX004	chr8	38621044	38621557	2	1.73407
PDX004	chr8	38622616	38622978	3	2.26095
PDX004	chr8	38622979	38623567	4	2.4834
PDX004	chr8	38623568	38623930	3	1.70798
PDX004	chr8	38623931	38624527	3	2.2588
PDX004	chr8	38624528	38624890	3	2.47979
PDX004	chr8	38624891	38626010	6	3.36988
PDX004	chr8	38626011	38627964	4	3.62672
PDX004	chr8	38627965	38628690	6	3.17947
PDX004	chr8	38628691	38629222	4	2.82525
PDX004	chr8	38629603	38629783	1	3.28665
PDX004	chr8	38629882	38631278	4	3.60982
PDX004	chr8	38631373	38632833	6	2.79094
PDX004	chr8	38632834	38633012	1	2.15614
PDX004	chr8	38633225	38633708	4	1.54249
PDX004	chr8	38633709	38633945	1	2.46434
PDX004	chr8	38634258	38636215	5	3.6663
PDX004	chr8	38636216	38637478	5	3.00573
PDX004	chr8	38637479	38639435	9	2.35851
PDX004	chr8	38640061	38640423	3	1.83852
PDX004	chr8	38640424	38642492	10	2.4086
PDX004	chr8	38642493	38643460	8	2.87665
PDX004	chr8	38643461	38643930	3	3.42589
PDX004	chr8	38644040	38644829	5	4.03806
PDX004	chr8	38644830	38645918	9	3.45008
PDX004	chr8	38645919	38646281	3	3.00817
PDX004	chr8	38646282	38646765	4	2.80456
PDX004	chr8	38646766	38647988	5	3.57914
PDX004	chr8	38648042	38648404	3	3.19754
PDX004	chr8	38648405	38649372	8	2.90228
PDX004	chr8	38649373	38651577	8	2.58069
PDX004	chr8	38651578	38652065	2	2.14335
PDX004	chr8	38652135	38652710	3	3.89716
PDX004	chr8	38652711	38653369	5	3.15353
PDX004	chr8	38653496	38653840	2	2.7357
PDX004	chr8	38653841	38654380	4	2.65979
PDX004	chr8	38654406	38654646	1	3.28225
PDX004	chr8	38654684	38657246	16	3.46101
PDX004	chr8	38657247	38661828	3	2.76188
PDX004	chr8	38662350	38662954	5	2.23702
PDX004	chr8	38662955	38663190	1	3.16701
PDX004	chr8	38663201	38663981	6	3.77906
PDX004	chr8	38664018	38664558	4	3.0914
PDX004	chr8	38664863	38664983	1	2.74544
PDX004	chr8	38664984	38665467	4	2.08061
PDX004	chr8	38665468	38665709	2	2.6858
PDX004	chr8	38665710	38666569	4	3.89015
PDX004	chr8	38666570	38666932	3	3.29404
PDX004	chr8	38666933	38667174	2	2.95162
PDX004	chr8	38667175	38667537	3	2.24914
PDX004	chr8	38667538	38668364	2	2.0898
PDX004	chr8	38668679	38671639	10	2.5075
PDX004	chr8	38671640	38672512	4	1.53081
PDX004	chr8	38672513	38673649	5	2.35187
PDX004	chr8	38673650	38674922	5	2.74056
PDX004	chr8	38675014	38676303	6	1.50176
PDX004	chr8	38676600	38676962	3	2.2016
PDX004	chr8	38676963	38677325	3	3.09533
PDX004	chr8	38677326	38677688	3	3.90952
PDX004	chr8	38677689	38678172	4	3.34787
PDX004	chr8	38678173	38678843	3	2.91083
PDX004	chr8	38678844	38681419	11	2.70949
PDX004	chr8	38681420	38681903	4	3.81685
PDX004	chr8	38681904	38682629	6	3.00698
PDX004	chr8	38682630	38683032	3	3.80452
PDX004	chr8	38683143	38683263	1	3.06457
PDX004	chr8	38683322	38684216	6	1.40662
PDX004	chr8	38684448	38684810	3	2.51509
PDX004	chr8	38684811	38686250	5	3.49156
PDX004	chr8	38686251	38687097	7	2.48288
PDX004	chr8	38687098	38688312	7	2.94745
PDX004	chr8	38688313	38688433	1	3.02367
PDX004	chr8	38688434	38688911	3	3.25601
PDX004	chr8	38689720	38690082	3	2.37187
PDX004	chr8	38690083	38690947	5	3.38343
PDX004	chr8	38690948	38691918	7	3.01527
PDX004	chr8	38691919	38693132	7	2.60116
PDX004	chr8	38693133	38693616	4	2.237
PDX004	chr8	38693617	38693979	3	2.80904
PDX004	chr8	38693980	38694450	3	1.84368
PDX004	chr8	38694489	38694609	1	2.59498
PDX004	chr8	38695130	38695907	6	3.07367
PDX004	chr8	38695908	38696028	1	2.3853
PDX004	chr8	38696029	38697591	9	2.11591
PDX004	chr8	38697593	38699086	4	3.1476
PDX004	chr8	38699139	38699259	1	3.16087
PDX004	chr8	38699260	38699717	3	2.69038
PDX004	chr8	38699718	38700201	4	3.01064
PDX004	chr8	38700202	38700322	1	1.86797
PDX004	chr8	38700323	38700685	3	1.17426
PDX004	chr8	38700686	38701463	5	1.80573
PDX004	chr8	38702208	38704471	9	3.3233
PDX004	chr8	38704472	38704970	3	3.20041
PDX004	chr8	38704971	38705333	3	2.42749
PDX004	chr8	38705334	38705575	2	2.27418
PDX004	chr8	38705576	38706301	6	2.74435
PDX004	chr8	38706302	38706664	3	2.1656
PDX004	chr8	38706665	38707027	3	1.83811
PDX004	chr8	38707028	38707390	3	2.1905
PDX004	chr8	38707391	38707874	4	2.65233
PDX004	chr8	38707875	38708793	5	2.93952
PDX004	chr8	38708794	38709156	3	2.46308
PDX004	chr8	38709157	38709640	4	1.97153
PDX004	chr8	38709641	38710124	4	2.66727
PDX004	chr8	38710125	38710770	5	2.9469
PDX004	chr8	38759332	38775446	3	4.46687
PDX004	chr8	38775447	38775686	1	4.7352
PDX004	chr8	38793419	38803810	3	3.91862
PDX004	chr8	38807988	38808350	3	4.76627
PDX004	chr8	38808351	38809938	3	5.98377
PDX004	chr8	38810067	38814992	3	4.38481
PDX004	chr8	38826028	38826977	2	4.22707
PDX004	chr8	38826978	38827460	3	5.09378
PDX004	chr8	38827586	38828524	3	3.33143
PDX004	chr8	38828525	38830107	6	3.33147
PDX004	chr8	38830108	38830965	5	1.70318
PDX004	chr8	38830966	38831328	3	3.88554
PDX004	chr8	38831329	38832719	6	5.36702
PDX004	chr8	38833975	38834095	1	4.91575
PDX004	chr8	38834096	38840639	7	3.92979
PDX004	chr8	38845394	38846278	3	2.69414
PDX004	chr8	38846279	38846848	4	2.36421
PDX004	chr8	38847115	38847705	3	1.44025
PDX004	chr8	38847706	38847826	1	2.15453
PDX004	chr8	38847827	38848431	5	2.84728
PDX004	chr8	38848432	38848794	3	3.33095
PDX004	chr8	38848795	38851438	4	4.61434
PDX004	chr8	38851541	38852796	3	3.5808
PDX004	chr8	38852797	38854148	8	3.3012
PDX004	chr8	38854149	38854745	4	4.38554
PDX004	chr8	38865333	38871610	3	1.59065
PDX004	chr8	38871694	38872177	4	2.80999
PDX004	chr8	38872178	38873070	4	2.31983
PDX004	chr8	38873287	38874526	4	3.07461
PDX004	chr8	38874624	38876524	3	3.71455
PDX004	chr8	38879083	38899490	5	4.38485
PDX004	chr8	38899491	38913343	4	3.70074
PDX004	chr8	38928749	38934936	3	2.54102
PDX004	chr8	38940082	38947552	5	2.17487
PDX004	chr8	38947553	38959535	3	3.42562
PDX004	chr8	38961052	38961172	1	3.52956
PDX004	chr8	38961173	38961414	2	2.74329
PDX004	chr8	38961415	38961777	3	1.58196
PDX004	chr8	38961778	38962624	7	1.27286
PDX004	chr8	38962625	38964793	3	2.19312
PDX004	chr8	38964959	38965200	2	4.72382
PDX004	chr8	38965201	38975764	3	2.70913
PDX004	chr8	38987267	39022927	11	1.43521
PDX004	chr8	39022928	39026167	4	2.94619
PDX004	chr8	39026168	39026887	5	2.51333
PDX004	chr8	39026937	39027654	5	1.66782
PDX004	chr8	39044375	39080901	9	2.66953
PDX004	chr8	39081592	39089719	2	2.0109
PDX004	chr8	39091364	39112103	3	3.79736
PDX004	chr8	39114603	39114723	1	3.18059
PDX004	chr8	39114724	39133643	6	1.74574
PDX004	chr8	39133644	39138758	2	1.5734
PDX004	chr8	39141003	39172292	3	2.96028
PDX004	chr8	39172893	39180238	3	2.56354
PDX004	chr8	39180514	39203651	11	2.29476
PDX004	chr8	39233116	39333141	23	1.78477
PDX004	chr8	39335136	39346458	3	2.03083
PDX004	chr8	39347660	39350817	4	2.90896
PDX004	chr8	39356773	39358299	3	1.8963
PDX004	chr8	39358349	39379939	8	1.4049
PDX004	chr8	39380190	39442041	3	4.704
PDX004	chr8	39442042	39442281	1	5.46125
PDX004	chr8	39442605	39463973	3	3.5676
PDX004	chr8	39466479	39468073	3	1.69479
PDX004	chr8	39468074	39535122	20	2.21519
PDX004	chr8	39537470	39550278	6	3.76015
PDX004	chr8	39564245	39581417	2	2.73807
PDX004	chr8	39587320	39601298	3	1.52171
PDX004	chr8	39601299	39601419	1	1.29054
PDX004	chr8	39601420	39607045	5	1.69194
PDX004	chr8	39607104	39618852	3	2.37726
PDX004	chr8	39624284	39632320	7	2.90496
PDX004	chr8	39634491	39694812	13	1.961
PDX004	chr8	39695548	39695668	1	2.65576
PDX004	chr8	39695669	39759788	2	2.9637
PDX004	chr8	39759831	39770533	3	3.96034
PDX004	chr8	39770534	39775562	10	3.40933
PDX004	chr8	39775563	39776520	2	3.11324
PDX004	chr8	39777565	39780490	4	2.33413
PDX004	chr8	39781047	39782384	3	4.22153
PDX004	chr8	39782635	39785389	3	5.08183
PDX004	chr8	39785390	39785752	3	2.78027
PDX004	chr8	39785753	39785989	1	2.47487
PDX004	chr8	39786253	39792557	5	3.56912
PDX004	chr8	39792558	39821294	3	3.303
PDX004	chr8	39835986	39836346	2	5.7036
PDX004	chr8	39836525	39842973	5	3.30153
PDX004	chr8	39842974	39843998	4	2.93903
PDX004	chr8	39845195	39847418	3	3.99084
PDX004	chr8	39862751	39871097	5	3.45776
PDX004	chr8	39871098	39871337	1	3.72759
PDX004	chr8	39872775	39873137	3	4.88038
PDX004	chr8	39873138	39873621	4	3.76559
PDX004	chr8	39873622	40011242	4	3.21785
PDX004	chr8	40011243	40011726	4	4.39416
PDX004	chr8	40011727	40012089	3	2.43828
PDX004	chr8	40012090	40012920	6	1.41697
PDX004	chr8	40388042	40388646	5	5.68686
PDX004	chr8	40388647	40389009	3	4.06545
PDX004	chr8	40389010	40389842	6	2.57843
PDX004	chr8	40438611	40532095	3	3.92307
PDX004	chr8	40532096	40532337	2	4.37649
PDX004	chr8	40532338	40755216	14	3.60736
PDX004	chr8	40755217	41119622	3	3.18469
PDX004	chr8	41119623	41119864	2	2.24424
PDX004	chr8	41119865	41120832	8	3.44915
PDX004	chr8	41120833	41121558	6	3.15732
PDX004	chr8	41121559	41122405	7	3.62739
PDX004	chr8	41122406	41122768	3	5.54572
PDX004	chr8	41122769	41161138	3	3.47322
PDX004	chr8	41164134	41164614	3	4.37711
PDX004	chr8	41165994	41166477	4	5.64308
PDX004	chr8	41166478	41347959	4	4.72565
PDX004	chr8	41347960	41367461	14	3.47735
PDX004	chr8	41367462	41386782	8	2.27198
PDX004	chr8	41386783	41387348	3	4.71244
PDX004	chr8	41387349	41387711	3	3.16908
PDX004	chr8	41387712	41394043	2	2.9945
PDX004	chr8	41394557	41395277	5	4.4822
PDX004	chr8	41395540	41397366	3	2.01638
PDX004	chr8	41397367	41399626	3	4.36026
PDX004	chr8	41400157	41401237	8	3.9402
PDX004	chr8	41401688	41402050	3	3.62227
PDX004	chr8	41402051	41550790	149	4.57675
PDX004	chr8	41551337	41555424	11	5.57517
PDX004	chr8	41555479	41561727	6	4.29027
PDX004	chr8	41561820	41581221	15	5.35699
PDX004	chr8	41581902	41585594	5	4.71484
PDX004	chr8	41591417	41646907	6	3.76543
PDX004	chr8	41654964	41754243	3	6.70623
PDX004	chr8	41786882	41787244	3	2.55754
PDX004	chr8	41787245	41787607	3	2.21574
PDX004	chr8	41787608	41788202	4	4.13342
PDX004	chr8	41788349	41789069	5	3.39407
PDX004	chr8	41789248	41789731	4	2.42358
PDX004	chr8	41789732	41790094	3	4.49111
PDX004	chr8	41790095	41791372	8	5.03201
PDX004	chr8	41791373	41791848	3	4.37317
PDX004	chr8	41792076	41798420	6	3.96855
PDX004	chr8	41798421	41798783	3	4.87552
PDX004	chr8	41798784	41800306	6	2.75207
PDX004	chr8	41800307	41805529	7	3.55415
PDX004	chr8	41806630	41814865	6	4.51541
PDX004	chr8	41814866	41832456	12	2.8831
PDX004	chr8	41834466	41834828	3	3.65817
PDX004	chr8	41834829	42010818	17	3.85265
PDX004	chr8	42010940	42011717	3	4.96725
PDX004	chr8	42011718	42013298	7	3.89956
PDX004	chr8	42013299	42019641	5	2.75479
PDX004	chr8	42019642	42026751	16	3.71305
PDX004	chr8	42026752	42027114	3	2.60344
PDX004	chr8	42027115	42027235	1	2.34592
PDX004	chr8	42027236	42027598	3	3.87705
PDX004	chr8	42027599	42028203	5	3.1976
PDX004	chr8	42028204	42029298	6	4.13148
PDX004	chr8	42032172	42032534	3	3.41854
PDX004	chr8	42032535	42033139	5	3.76253
PDX004	chr8	42033140	42129327	41	4.37235
PDX004	chr8	42129328	42129690	3	2.97383
PDX004	chr8	42129691	42147852	4	3.34998
PDX004	chr8	42150903	42164025	3	5.07672
PDX004	chr8	42166360	42171561	4	2.67706
PDX004	chr8	42171764	42177266	14	4.14773
PDX004	chr8	42177267	42177750	4	3.05653
PDX004	chr8	42177751	42178717	3	3.6261
PDX004	chr8	42178718	42179591	3	3.82308
PDX004	chr8	42179592	42182214	4	4.75233
PDX004	chr8	42182215	42182698	4	5.54123
PDX004	chr8	42182699	42184130	8	3.70975
PDX004	chr8	42186492	42186612	1	3.04764
PDX004	chr8	42186613	42188456	2	4.06454
PDX004	chr8	42188457	42189182	6	4.78439
PDX004	chr8	42189183	42189545	3	3.95032
PDX004	chr8	42189546	42189908	3	2.60236
PDX004	chr8	42189909	42196027	3	3.52933
PDX004	chr8	42196028	42196593	2	4.21524
PDX004	chr8	42196594	42206671	7	3.48342
PDX004	chr8	42206672	42210181	3	2.57979
PDX004	chr8	42211847	42214997	5	1.71814
PDX004	chr8	42214998	42215235	1	1.80011
PDX004	chr8	42218561	42219281	5	2.77716
PDX004	chr8	42220052	42227498	8	2.38788
PDX004	chr8	42227499	42231578	6	2.95866
PDX004	chr8	42231579	42233212	5	3.21982
PDX004	chr8	42233213	42249173	5	6.16854
PDX004	chr8	42249174	42251881	3	1.91212
PDX004	chr8	42252508	42252748	1	1.60283
PDX004	chr8	42254105	42256245	9	2.2959
PDX004	chr8	42256246	42257324	3	2.84158
PDX004	chr8	42259253	42259733	3	5.4072
PDX004	chr8	42260464	42261064	4	3.03254
PDX004	chr8	42262293	42274143	8	3.38432
PDX004	chr8	42274144	42274627	4	4.07475
PDX004	chr8	42274628	42275111	4	3.32257
PDX004	chr8	42275112	42275353	2	4.04722
PDX004	chr8	42275354	42287611	3	6.3577
PDX004	chr8	42287612	42295149	6	5.10839
PDX004	chr8	42296889	42302341	3	3.23821
PDX004	chr8	42317309	42320565	4	3.62879
PDX004	chr8	42320566	42320807	2	4.34333
PDX004	chr8	42320808	42320991	1	3.49373
PDX004	chr8	42323203	42328771	3	3.36227
PDX004	chr8	42329535	42330018	4	4.91989
PDX004	chr8	42330019	42359063	6	3.24622
PDX004	chr8	42359733	42360213	3	3.90003
PDX004	chr8	42389720	42390203	4	3.14971
PDX004	chr8	42390204	42390324	1	4.28406
PDX004	chr8	42390325	42396222	5	4.63507
PDX004	chr8	42396223	42397397	5	5.16316
PDX004	chr8	42397398	42397634	1	4.10556
PDX004	chr8	42401479	42403782	5	2.40998
PDX004	chr8	42403783	42407855	3	2.90539
PDX004	chr8	42407856	42554528	5	3.7345
PDX004	chr8	42559437	42564115	3	2.90148
PDX004	chr8	42565458	42586830	3	3.37337
PDX004	chr8	42586831	42587193	3	3.77929
PDX004	chr8	42587194	42587790	4	3.15626
PDX004	chr8	42591548	42591910	3	3.67466
PDX004	chr8	42591911	42592273	3	4.69603
PDX004	chr8	42592274	42607904	3	3.39071
PDX004	chr8	42607905	42608267	3	3.00165
PDX004	chr8	42608268	42611299	4	3.86331
PDX004	chr8	42611300	42612243	7	2.86255
PDX004	chr8	42614113	42620171	3	4.59927
PDX004	chr8	42620172	42623652	3	4.0542
PDX004	chr8	42623653	42624011	2	3.54109
PDX004	chr8	42691751	42692597	7	1.93172
PDX004	chr8	42692598	42692951	2	1.34156
PDX004	chr8	42693087	42697781	6	3.29299
PDX004	chr8	42697782	42705233	6	4.09656
PDX004	chr8	42705416	42708792	6	2.70799
PDX004	chr8	42708793	42709155	3	2.2193
PDX004	chr8	42709156	42710295	7	2.8636
PDX004	chr8	42710634	42711238	5	1.47936
PDX004	chr8	42711239	42711480	2	2.20403
PDX004	chr8	42711481	42744599	10	2.71323
PDX004	chr8	42751302	42751422	1	3.03548
PDX004	chr8	42751423	42751902	3	3.38271
PDX004	chr8	42761238	42785409	3	1.41081
PDX004	chr8	42798401	42814535	4	2.15875
PDX004	chr8	42819346	42821865	4	3.48466
PDX004	chr8	42823076	42828606	3	2.64463
PDX004	chr8	42829148	42829388	1	2.34255
PDX004	chr8	42837684	42841796	2	3.27435
PDX004	chr8	42841797	42852997	4	2.08307
PDX004	chr8	42852998	42855476	3	2.67831
PDX004	chr8	42855898	42868180	6	3.1555
PDX004	chr8	42868181	42873675	5	2.58264
PDX004	chr8	42873676	42873796	1	2.48241
PDX004	chr8	42873797	42875248	12	1.70748
PDX004	chr8	42875249	42877357	3	4.15005
PDX004	chr8	42877358	42877478	1	4.49854
PDX004	chr8	42877479	42877841	3	2.61451
PDX004	chr8	42877842	42878077	1	1.86848
PDX004	chr8	42878972	42879801	4	2.72251
PDX004	chr8	42879901	42880747	7	1.68968
PDX004	chr8	42880748	42881231	4	2.97864
PDX004	chr8	42881232	42881594	3	1.96035
PDX004	chr8	42881595	42881715	1	1.81672
PDX004	chr8	42881716	42882873	4	2.45219
PDX004	chr8	42882993	42884198	7	1.56421
PDX004	chr8	42884690	42885052	3	2.00423
PDX004	chr8	42885053	42889396	5	2.39407
PDX004	chr8	42889483	42911816	6	3.22079
PDX004	chr8	42911817	42925577	10	4.13786
PDX004	chr8	42927266	42933268	6	3.31163
PDX004	chr8	42933269	42937337	9	2.40983
PDX004	chr8	42937338	42939837	5	2.02793
PDX004	chr8	42939838	42940077	1	2.52036
PDX004	chr8	42940197	42940317	1	3.1252
PDX004	chr8	42940318	42952832	6	3.8515
PDX004	chr8	42957575	42977611	8	5.05636
PDX004	chr8	42977612	42977974	3	4.24908
PDX004	chr8	42977975	43013905	3	3.71035
PDX004	chr8	43014006	43024470	4	3.23734
PDX004	chr8	43025662	43028855	3	4.2727
PDX004	chr8	43028856	43037077	7	3.46333
PDX004	chr8	43037078	43047629	4	4.53233
PDX004	chr8	43048799	43051382	5	3.40078
PDX004	chr8	43051383	43051745	3	5.35273
PDX004	chr8	43051746	43051866	1	4.23058
PDX004	chr8	43051867	43052471	5	3.17004
PDX004	chr8	43052472	43052955	4	2.69733
PDX004	chr8	43052956	43054686	3	3.73725
PDX004	chr8	43054687	43054807	1	3.93622
PDX004	chr8	43054808	43055170	3	3.19537
PDX004	chr8	43055171	43055533	3	2.65914
PDX004	chr8	43055534	43055654	1	3.32278
PDX004	chr8	43055655	43057224	10	3.97185
PDX004	chr8	43057225	43058063	6	5.0552
PDX004	chr8	43147515	43147995	3	5.69206
PDX004	chr8	43152099	43155833	5	2.70115
PDX004	chr8	43157064	43173861	6	1.76128
PDX004	chr8	43196939	43197580	3	2.81939
PDX004	chr8	43211828	43212188	2	3.03406
PDX004	chr8	43216127	43218449	5	2.5047
PDX004	chr8	43218450	43218686	1	4.29092
PDX004	chr8	128428051	128428292	2	4.29092
PDX004	chr8	128428293	128428655	3	4.52528
PDX004	chr8	128428656	128429018	3	4.03526
PDX004	chr8	128429019	128747868	3	3.46375
PDX004	chr8	128747869	128748167	2	3.20147
PDX004	chr8	128748186	128748548	3	2.49399
PDX004	chr8	128748549	128748911	3	3.53431
PDX004	chr8	128748912	128749032	1	3.87435
PDX004	chr8	128749033	128749274	2	4.52196
PDX004	chr8	128749275	128749926	5	5.43618
PDX004	chr8	128749985	128750105	1	4.85088
PDX004	chr8	128750106	128751436	11	3.14369
PDX004	chr8	128751437	128753740	15	3.59663
PDX001	chr8	31496808	31497048	1	1.36416
PDX001	chr8	31497948	32614103	22	1.15753
PDX001	chr8	32616768	32618002	3	1.32961
PDX001	chr8	32620675	32621443	3	1.73659
PDX001	chr8	32621444	32621806	3	1.51481
PDX001	chr8	32621807	33331414	3	1.22595
PDX001	chr8	33331534	33343154	5	1.5524
PDX001	chr8	33345812	33405398	54	1.1304
PDX001	chr8	33405399	33406245	7	1.08741
PDX001	chr8	33406246	33449107	10	1.23872
PDX001	chr8	33449108	33451097	6	1.75147
PDX001	chr8	33451098	33454933	3	1.55095
PDX001	chr8	33454934	33457703	6	0.871547
PDX001	chr8	35093131	35653860	95	1.19849
PDX001	chr8	35653951	36641983	3	1.53546
PDX001	chr8	36641984	36661695	3	1.80497
PDX001	chr8	36662637	36793462	35	1.58055
PDX001	chr8	36793463	37703434	169	1.83876
PDX001	chr8	37704315	38266670	1192	1.52628
PDX001	chr8	38266671	38267517	7	1.91847
PDX001	chr8	38267518	38270578	20	1.63441
PDX001	chr8	38270579	38271183	5	2.1087
PDX001	chr8	38271184	38277830	39	1.78189
PDX001	chr8	38277831	38279161	11	1.99265
PDX001	chr8	38279162	38279645	4	1.63398
PDX001	chr8	38279646	38281306	6	1.90574
PDX001	chr8	38281307	38281911	5	1.65645
PDX001	chr8	38281912	38282274	3	1.87704
PDX001	chr8	38282275	38283457	4	1.91974
PDX001	chr8	38283464	38283947	4	2.54749
PDX001	chr8	38283948	38285508	6	1.9561
PDX001	chr8	38285509	38287081	13	2.86933
PDX001	chr8	38287082	38288022	7	3.61386
PDX001	chr8	38288023	38288385	3	3.91866
PDX001	chr8	38288386	38288748	3	3.33968
PDX001	chr8	38288749	38289111	3	2.99098
PDX001	chr8	38289112	38289939	6	2.93233
PDX001	chr8	38290213	38291299	3	2.3825
PDX001	chr8	38291853	38296291	24	2.66471
PDX001	chr8	38296292	38296775	4	3.39973
PDX001	chr8	38296776	38298227	12	3.11392
PDX001	chr8	38298228	38298590	3	3.80756
PDX001	chr8	38298591	38299891	10	2.69404
PDX001	chr8	38299907	38300896	6	3.39243
PDX001	chr8	38301631	38303087	7	2.9541
PDX001	chr8	38303389	38304631	5	2.65754
PDX001	chr8	38304673	38306162	4	1.85398
PDX001	chr8	38306679	38307137	3	2.51382
PDX001	chr8	38307138	38308710	13	3.14845
PDX001	chr8	38308711	38309557	7	3.0027
PDX001	chr8	38309558	38310914	4	2.29027
PDX001	chr8	38310994	38311794	3	3.18951
PDX001	chr8	38311795	38318858	37	2.98357
PDX001	chr8	38319122	38322082	9	2.32723
PDX001	chr8	38322083	38322566	4	1.67851
PDX001	chr8	38322567	38325107	21	1.85836
PDX001	chr8	38325108	38325954	5	1.04241
PDX001	chr8	38325955	38326317	3	1.71202
PDX001	chr8	38326318	38327894	8	2.12327
PDX001	chr8	38328170	38329196	5	1.68545
PDX001	chr8	38329197	38329438	2	2.0391
PDX001	chr8	38329439	38329801	3	2.66178
PDX001	chr8	38329802	38330713	7	3.17729
PDX001	chr8	38330714	38332814	8	2.93802
PDX001	chr8	38333205	38853785	1701	2.73649
PDX001	chr8	38853786	38871610	10	1.96767
PDX001	chr8	38871694	38872298	5	2.70545
PDX001	chr8	38872299	38961656	35	2.43863
PDX001	chr8	38961657	38964793	11	1.69253
PDX001	chr8	38964959	38965536	4	3.05314
PDX001	chr8	38975524	39008894	5	1.66606
PDX001	chr8	39008895	39023164	8	2.0212
PDX001	chr8	39025557	39027178	10	2.59638
PDX001	chr8	39027179	39027654	3	1.60952
PDX001	chr8	39044375	39079283	6	2.04781
PDX001	chr8	39080421	39080901	3	1.58667
PDX001	chr8	39081592	39089719	2	1.22041
PDX001	chr8	39091364	39114723	4	2.43646
PDX001	chr8	39114724	39133881	7	1.90035
PDX001	chr8	39138638	39193140	16	1.6579
PDX001	chr8	39203291	39233236	3	1.23438
PDX001	chr8	39233237	39371766	38	0.786342
PDX001	chr8	39379699	39379939	1	1.04759
PDX001	chr8	39441921	39442041	1	1.21946
PDX001	chr8	39442042	39442965	3	2.20876
PDX001	chr8	39463733	39632320	51	1.57469
PDX001	chr8	39634491	39667076	7	1.01835
PDX001	chr8	39678424	39695908	8	1.50874
PDX001	chr8	39759668	42624011	861	2.23195
PDX001	chr8	42691751	42911816	157	1.75501
PDX001	chr8	42911817	42912300	4	2.42177
PDX001	chr8	42912301	42919420	4	2.26348
PDX001	chr8	42924595	42940317	24	1.96837
PDX001	chr8	42940318	42952832	6	2.27994
PDX001	chr8	42957575	42959044	4	2.81846
PDX001	chr8	42977128	42978208	8	2.22869
PDX001	chr8	43002028	43033476	13	1.9733
PDX001	chr8	43036715	43046797	6	2.6374
PDX001	chr8	43047389	43049279	4	1.97821
PDX001	chr8	43051141	43051745	5	2.66535
PDX001	chr8	43051746	43055654	21	2.21886
PDX001	chr8	43055655	43147995	19	2.60534
PDX001	chr8	43152099	43152695	4	1.88555
PDX001	chr8	43155593	43173861	7	1.44082
PDX001	chr8	43196939	43218686	11	1.89604
PDX001	chr8	128428051	128429018	8	2.89189
PDX001	chr8	128429019	128747868	3	2.29265
PDX001	chr8	128747869	128748548	5	1.97188
PDX001	chr8	128748549	128748911	3	2.69061
PDX001	chr8	128748912	128749637	6	3.11694
PDX001	chr8	128749638	128750347	5	2.62656
PDX001	chr8	128750348	128751315	8	2.96865
PDX001	chr8	128751316	128751905	4	3.17634
PDX001	chr8	128751915	128753326	9	2.65518
PDX001	chr8	128753327	128753447	1	1.83563
PDX001	chr8	128753448	128753740	2	1.66185
PDX002	chr8	31496808	31497048	1	2.22701
PDX002	chr8	31497351	32406394	5	2.32121
PDX002	chr8	32453283	33361127	74	1.96149
PDX002	chr8	33361227	33424766	34	1.72348
PDX002	chr8	33448745	33449107	3	1.55977
PDX002	chr8	33449108	33454933	9	2.36449
PDX002	chr8	33454934	33457703	7	1.76474
PDX002	chr8	35093010	35093489	3	2.5636
PDX002	chr8	35401772	36703142	116	2.06114
PDX002	chr8	36703143	36776497	9	1.79018
PDX002	chr8	36779957	36793699	11	1.68974
PDX002	chr8	37553211	37554950	3	2.95645
PDX002	chr8	37554973	37556730	10	3.06092
PDX002	chr8	37556747	37557587	6	3.92372
PDX002	chr8	37594018	37594380	3	6.76183
PDX002	chr8	37594381	37594858	3	4.74221
PDX002	chr8	37595015	37595377	3	4.28667
PDX002	chr8	37595378	37599431	5	4.00293
PDX002	chr8	37601782	37602265	4	5.19338
PDX002	chr8	37602266	37602628	3	5.05191
PDX002	chr8	37602629	37603233	5	4.26036
PDX002	chr8	37603234	37603717	4	4.82366
PDX002	chr8	37603718	37607498	6	3.96845
PDX002	chr8	37607499	37611127	4	4.58504
PDX002	chr8	37611286	37611890	5	5.06356
PDX002	chr8	37611891	37612253	3	4.61725
PDX002	chr8	37612254	37613221	8	5.59382
PDX002	chr8	37613222	37614051	3	4.42133
PDX002	chr8	37614052	37614720	3	4.11952
PDX002	chr8	37614721	37615204	4	4.58532
PDX002	chr8	37615205	37620128	6	5.06221
PDX002	chr8	37620129	37623981	5	4.03775
PDX002	chr8	37623982	37632607	4	4.42275
PDX002	chr8	37632608	37633603	4	5.01013
PDX002	chr8	37635372	37635613	2	4.44016
PDX002	chr8	37635614	37636552	5	3.80086
PDX002	chr8	37636553	37686814	11	4.25416
PDX002	chr8	37686815	37686935	1	5.25727
PDX002	chr8	37686936	37688514	5	5.82587
PDX002	chr8	37688842	37688962	1	4.61829
PDX002	chr8	37688963	37691583	7	4.10165
PDX002	chr8	37691584	37692743	2	5.63318
PDX002	chr8	37692744	37693359	3	4.44056
PDX002	chr8	37695172	37735757	115	4.15016
PDX002	chr8	37756501	37756863	3	5.15597
PDX002	chr8	37756864	37792081	3	3.61655
PDX002	chr8	37792439	37793244	3	3.24831
PDX002	chr8	37793245	38001563	91	3.78578
PDX002	chr8	38001564	38003284	9	4.21886
PDX002	chr8	38003285	38803810	3010	3.48626
PDX002	chr8	38807988	38808350	3	3.9604
PDX002	chr8	38808351	38809938	3	4.60618
PDX002	chr8	38810067	38830107	17	3.76899
PDX002	chr8	38830108	38830965	5	2.90603
PDX002	chr8	38830966	38831563	4	3.92442
PDX002	chr8	38831597	38832719	6	4.43489
PDX002	chr8	38833975	38851661	32	3.86217
PDX002	chr8	38852555	38854148	10	3.399
PDX002	chr8	38854149	38854269	1	3.87452
PDX002	chr8	38854270	38854745	3	4.67594
PDX002	chr8	38865333	38871610	3	3.27966
PDX002	chr8	38871694	38872177	4	4.6676
PDX002	chr8	38872178	39193140	115	3.86818
PDX002	chr8	39203291	39203651	2	3.08232
PDX002	chr8	39233116	43218686	1277	2.34944
PDX002	chr8	128428051	128428413	3	3.86878
PDX002	chr8	128428414	128428897	4	3.2301
PDX002	chr8	128428898	128748911	12	2.83711
PDX002	chr8	128748912	128749153	2	3.08941
PDX002	chr8	128749154	128749637	4	4.01988
PDX002	chr8	128749638	128750105	3	3.54815
PDX002	chr8	128750106	128751436	11	2.98757
PDX002	chr8	128751437	128753326	12	3.32006
PDX002	chr8	128753327	128753740	3	2.35676
PDX005	chr8	31496808	31497048	1	3.02078
PDX005	chr8	31497351	32505783	15	3.17659
PDX005	chr8	32505784	32618002	12	3.56667
PDX005	chr8	32620675	32621443	3	4.46799
PDX005	chr8	32621444	32621806	3	3.95971
PDX005	chr8	32621807	33331414	3	2.95199
PDX005	chr8	33331534	33331859	2	3.62485
PDX005	chr8	33342206	33416390	72	2.96378
PDX005	chr8	33424161	33449107	6	2.4997
PDX005	chr8	33449108	33449470	3	3.52119
PDX005	chr8	33449471	33451097	3	4.11066
PDX005	chr8	33451098	33454933	3	3.77317
PDX005	chr8	33454934	33457703	7	2.63627
PDX005	chr8	35093010	35401892	4	4.00965
PDX005	chr8	35401893	35425627	4	3.58409
PDX005	chr8	35425628	35541094	3	2.898
PDX005	chr8	35541095	35544084	3	3.26681
PDX005	chr8	35544085	35579039	3	3.27154
PDX005	chr8	35579640	35652942	73	3.58164
PDX005	chr8	35652943	35653426	4	3.31358
PDX005	chr8	35653427	36666393	13	3.22459
PDX005	chr8	36671641	36768722	20	3.15971
PDX005	chr8	36776257	43218686	4870	2.82643
PDX005	chr8	128428051	128748911	19	2.82643
PDX005	chr8	128748912	128749153	2	3.16854
PDX005	chr8	128749154	128749274	1	3.25799
PDX005	chr8	128749275	128749637	3	3.89414
PDX005	chr8	128749638	128751194	12	3.3074
PDX005	chr8	128751195	128751678	4	3.64006
PDX005	chr8	128751679	128753326	10	3.41355
PDX005	chr8	128753327	128753447	1	2.68088
PDX005	chr8	128753448	128753740	2	2.16957
PDX007	chr8	1	25000	25	1.67437
PDX007	chr8	25001	112000	87	1.65576
PDX007	chr8	112001	31251624	32780	0.717154
PDX007	chr8	31251625	31253624	2	1.60482
PDX007	chr8	31253625	31262624	9	1.84273
PDX007	chr8	31262625	35592631	4405	2.29315
PDX007	chr8	35592632	35633025	47	4.49232
PDX007	chr8	35633026	36439098	807	4.49389
PDX007	chr8	36439099	36442098	3	4.77913
PDX007	chr8	36442099	36548098	106	4.62078
PDX007	chr8	36548099	36580098	32	4.64406
PDX007	chr8	36580099	41912555	5799	5.19734
PDX007	chr8	41912556	41916555	4	3.37633
PDX007	chr8	41916556	41919555	3	2.76123
PDX007	chr8	41919556	41923555	4	2.76123
PDX007	chr8	41923556	42272994	444	2.61247
PDX007	chr8	42272995	42297189	30	1.90451
PDX007	chr8	42297190	42729050	464	1.90451
PDX007	chr8	42729051	42733171	5	2.72331
PDX007	chr8	42733172	42739171	6	3.00365
PDX007	chr8	42739172	50729844	8119	3.00365
PDX007	chr8	50729845	50744844	15	3.64787
PDX007	chr8	50744845	51472794	742	3.63123
PDX007	chr8	51472795	51475794	3	2.8857
PDX007	chr8	51475795	51477794	2	2.62532
PDX007	chr8	51477795	121693907	72935	2.22318
PDX007	chr8	121693908	121709159	17	2.63406
PDX007	chr8	121709160	144691732	24062	2.91289
PDX007	chr8	144691733	146363593	2212	3.1329
PDX006	chr8	31496808	31497048	1	0.919274
PDX006	chr8	31497351	33405519	98	0.940375
PDX006	chr8	33405520	33416150	11	0.924037
PDX006	chr8	33416151	33449107	6	0.92466
PDX006	chr8	33449108	33451097	6	1.33143
PDX006	chr8	33451098	35654191	107	1.04335
PDX006	chr8	36641742	37641898	160	4.11928
PDX006	chr8	37654864	37686561	3	2.16196
PDX006	chr8	37686694	37688274	6	1.26622
PDX006	chr8	37688275	37978498	203	0.896662
PDX006	chr8	37978499	37978738	1	1.86313
PDX006	chr8	37985712	37985832	1	2.53469
PDX006	chr8	37985833	37986552	3	3.38236
PDX006	chr8	37990897	37996025	3	3.56042
PDX006	chr8	37996145	37996628	4	3.65194
PDX006	chr8	37996629	42614645	4214	3.93985
PDX006	chr8	42620051	42620411	2	3.78974
PDX006	chr8	42623411	42623531	1	3.7836
PDX006	chr8	42623532	42624011	3	3.7532
PDX006	chr8	42691751	42692234	4	3.11648
PDX006	chr8	42692235	42692951	5	2.81102
PDX006	chr8	42693087	42697781	6	3.29078
PDX006	chr8	42697782	42710057	21	3.87885
PDX006	chr8	42710058	42711359	7	2.88894
PDX006	chr8	42711360	42725320	7	3.38776
PDX006	chr8	42728991	42852755	29	3.14415
PDX006	chr8	42852756	42855476	5	3.75934
PDX006	chr8	42855898	42857386	3	3.28665
PDX006	chr8	42862910	42865651	2	2.97397
PDX006	chr8	42868060	42868627	4	2.25679
PDX006	chr8	42873434	42889603	62	3.8039
PDX006	chr8	42911212	42911937	6	2.56233
PDX006	chr8	42911938	42912532	4	3.57751
PDX006	chr8	42914027	42919420	3	4.39733
PDX006	chr8	42924595	42937458	18	3.89796
PDX006	chr8	42937459	42939837	4	3.10475
PDX006	chr8	42939838	42940317	2	3.75195
PDX006	chr8	42940318	42952832	6	4.32398
PDX006	chr8	42957575	42959044	4	5.06208
PDX006	chr8	42977128	43014246	11	3.91339
PDX006	chr8	43016495	43024470	3	3.43055
PDX006	chr8	43025662	43028855	3	4.44137
PDX006	chr8	43028856	43033476	4	3.31901
PDX006	chr8	43036715	43037198	4	4.27234
PDX006	chr8	43037199	43047629	3	4.93381
PDX006	chr8	43048799	43049279	3	4.63468
PDX006	chr8	43051141	43051382	2	4.09761
PDX006	chr8	43051383	43051745	3	5.10453
PDX006	chr8	43051746	43052350	5	4.19081
PDX006	chr8	43052351	43053169	6	3.84458
PDX006	chr8	43054445	43054807	3	4.30589
PDX006	chr8	43054808	43055412	5	4.65129
PDX006	chr8	43055413	43055654	2	4.2116
PDX006	chr8	43055655	43056749	7	4.95301
PDX006	chr8	43056750	43057224	3	3.91496
PDX006	chr8	43057225	43058063	6	4.59239
PDX006	chr8	43147515	43152695	7	3.95718
PDX006	chr8	43155593	43173861	7	3.02165
PDX006	chr8	43196939	43211948	4	3.77513
PDX006	chr8	43211949	43218207	4	3.34482
PDX006	chr8	43218208	43218686	3	4.04347
PDX006	chr8	128428051	128428413	3	1.96276
PDX006	chr8	128428414	128748167	10	2.23436
PDX006	chr8	128748186	128748548	3	1.60894
PDX006	chr8	128748549	128748669	1	2.10189
PDX006	chr8	128748670	128749032	3	2.32213
PDX006	chr8	128749033	128752600	25	2.59983
PDX006	chr8	128752601	128752963	3	2.27152
PDX006	chr8	128752964	128753326	3	2.20746
PDX006	chr8	128753327	128753740	3	1.67003
PDX003	chr8	1	61000	61	3
PDX003	chr8	61001	142045	82	4
PDX003	chr8	142046	153045	11	3
PDX003	chr8	153046	159045	6	2
PDX003	chr8	159046	36857459	39047	2
PDX003	chr8	36857460	36864459	7	5
PDX003	chr8	36864460	36867459	3	12
PDX003	chr8	36867460	37491459	624	14
PDX003	chr8	37491460	37495459	4	11
PDX003	chr8	37495460	37497459	2	10
PDX003	chr8	37497460	37681506	217	10
PDX003	chr8	37681507	37690126	17	12
PDX003	chr8	37690127	37705714	32	13
PDX003	chr8	37705715	37934474	254	14
PDX003	chr8	37934475	37938474	4	18
PDX003	chr8	37938475	37941474	3	19
PDX003	chr8	37941475	37943474	2	20
PDX003	chr8	37943475	37968006	30	20
PDX003	chr8	37968007	37971687	6	21
PDX003	chr8	37971688	37982688	17	23
PDX003	chr8	37982689	37994305	18	24
PDX003	chr8	37994306	37997610	7	22
PDX003	chr8	37997611	38017357	29	19
PDX003	chr8	38017358	38039678	29	21
PDX003	chr8	38039679	38043678	4	25
PDX003	chr8	38043679	38047678	4	37
PDX003	chr8	38047679	38066806	23	40
PDX003	chr8	38066807	38070032	4	39
PDX003	chr8	38070033	38078032	8	38
PDX003	chr8	38078033	38082032	4	35
PDX003	chr8	38082033	38094123	15	32
PDX003	chr8	38094124	38097770	6	35
PDX003	chr8	38097771	38105208	13	40
PDX003	chr8	38105209	38111257	16	41
PDX003	chr8	38111258	38117257	6	41
PDX003	chr8	38117258	38120660	5	36
PDX003	chr8	38120661	38200146	121	36
PDX003	chr8	38200147	38228710	29	34
PDX003	chr8	38228711	38232710	4	32
PDX003	chr8	38232711	38269813	50	31
PDX003	chr8	38269814	38273365	12	29
PDX003	chr8	38273366	38368645	115	28
PDX003	chr8	38368646	38373178	6	20
PDX003	chr8	38373179	38377051	5	17
PDX003	chr8	38377052	38378051	1	10
PDX003	chr8	38378052	38385051	7	10
PDX003	chr8	38385052	38389176	5	5
PDX003	chr8	38389177	142413044	109052	4
PDX003	chr8	142413045	142425044	12	6
PDX003	chr8	142425045	142427044	2	8
PDX003	chr8	142427045	142461870	57	8
PDX003	chr8	142461871	142463870	2	10
PDX003	chr8	142463871	142473870	10	10
PDX003	chr8	142473871	142477669	6	7
PDX003	chr8	142477670	142478669	1	6
PDX003	chr8	142478670	143156270	702	6
PDX003	chr8	143156271	143498106	360	6
PDX003	chr8	143498107	144302908	935	6
PDX003	chr8	144302909	146363564	3110	6
PDX008	chr8	1	32000	32	2
PDX008	chr8	32001	80000	48	2
PDX008	chr8	80001	103000	23	3
PDX008	chr8	103001	23303163	24286	3
PDX008	chr8	23303164	23310469	11	2
PDX008	chr8	23310470	35143042	12445	2
PDX008	chr8	35143043	35147042	4	8
PDX008	chr8	35147043	35463183	321	10
PDX008	chr8	35463184	35466183	3	12
PDX008	chr8	35466184	35469183	3	15
PDX008	chr8	35469184	35473183	4	19
PDX008	chr8	35473184	35496183	23	20
PDX008	chr8	35496184	35536183	40	18
PDX008	chr8	35536184	35539183	3	12
PDX008	chr8	35539184	35550170	14	2
PDX008	chr8	35550171	36910098	1373	2
PDX008	chr8	36910099	36982098	72	11
PDX008	chr8	36982099	36985098	3	17
PDX008	chr8	36985099	37409098	424	19
PDX008	chr8	37409099	37413098	4	22
PDX008	chr8	37413099	37417098	4	27
PDX008	chr8	37417099	37421098	4	30
PDX008	chr8	37421099	37426098	5	31
PDX008	chr8	37426099	37445098	19	31
PDX008	chr8	37445099	37449098	4	16
PDX008	chr8	37449099	38174614	897	2
PDX008	chr8	38174615	38175574	2	30
PDX008	chr8	38175575	38185430	14	30
PDX008	chr8	38185431	38188453	4	33
PDX008	chr8	38188454	38230711	46	35
PDX008	chr8	38230712	38233711	3	33
PDX008	chr8	38233712	38241711	8	30
PDX008	chr8	38241712	38244711	3	31
PDX008	chr8	38244712	38264027	26	32
PDX008	chr8	38264028	38267820	8	31
PDX008	chr8	38267821	38353978	111	30
PDX008	chr8	38353979	38362978	9	32
PDX008	chr8	38362979	38385816	25	32
PDX008	chr8	38385817	38409177	24	30
PDX008	chr8	38409178	38474177	65	29
PDX008	chr8	38474178	38477177	3	29
PDX008	chr8	38477178	38484177	7	25
PDX008	chr8	38484178	38488177	4	19
PDX008	chr8	38488178	38498177	10	18
PDX008	chr8	38498178	38646339	150	17
PDX008	chr8	38646340	38653339	7	12
PDX008	chr8	38653340	38658339	5	2
PDX008	chr8	38658340	38842579	209	2
PDX008	chr8	38842580	38846655	5	5
PDX008	chr8	38846656	38850077	5	16
PDX008	chr8	38850078	43377089	4940	17
PDX008	chr8	43377090	43381089	4	16
PDX008	chr8	43381090	43382089	1	15
PDX008	chr8	43382090	43797089	415	15
PDX008	chr8	43797090	43809089	12	14
PDX008	chr8	43809090	43821089	12	14
PDX008	chr8	43821090	43822089	1	8
PDX008	chr8	43822090	43824089	2	6
PDX008	chr8	43824090	43827089	3	2
PDX008	chr8	43827090	43828089	1	3
PDX008	chr8	43828090	43831089	3	3
PDX008	chr8	43831090	43839089	8	5
PDX008	chr8	43839090	46838089	2999	2
PDX008	chr8	46838090	102042150	57256	2
PDX008	chr8	102042151	102072150	30	3
PDX008	chr8	102072151	146363593	46660	3

## Sheet: Copy number cell lines
Sample	Chromosome	Start	End	nMarker	CN
Calu3	chr8	39442141	39468252	4	2.64
Calu3	chr8	39602378	39695704	2	2.64
Calu3	chr8	38965294	39142318	1	2.7
Calu3	chr8	39308563	39308563	3	1.03
Calu3	chr8	38854582	38871616	601	3.64
Calu3	chr8	37821735	37823987	4	3.64
Calu3	chr8	41456658	41478520	1	2.51
Calu3	chr8	41513245	41522541	305	2.51
Calu3	chr8	42012205	42026579	160	2.51
Calu3	chr8	37963068	37996589	52	3.64
Calu3	chr8	38032106	38072819	596	3.64
Calu3	chr8	37702007	37707301	4	3.64
Calu3	chr8	40011051	40011372	19	2.64
Calu3	chr8	38366352	38388180	5	3.64
Calu3	chr8	42608321	42623573	2	2.51
Calu3	chr8	42552689	42591761	4	2.51
Calu3	chr8	38087009	38120242	5	3.64
Calu3	chr8	42231617	42234563	1	2.51
Calu3	chr8	33449530	33455033	30	5.06
Calu3	chr8	37888091	37917453	2	3.64
Calu3	chr8	37595440	37603121	1	3.64
Calu3	chr8	38268818	38328352	2	3.64
Calu3	chr8	42911489	42940425	3	2.51
Calu3	chr8	41387721	41399606	2	2.51
Calu3	chr8	41348373	41364625	10	2.51
Calu3	chr8	37791810	37797547	1	3.64
Calu3	chr8	37654786	37687081	6	3.64
Calu3	chr8	42995639	43054712	120	2.51
Calu3	chr8	42752274	42873641	8	2.51
Calu3	chr8	38831782	38845617	2	3.64
Calu3	chr8	39771441	39785704	1	2.64
Calu3	chr8	39792473	39792473	2	2.64
Calu3	chr8	42129618	42174560	14	2.51
Calu3	chr8	41789722	41906495	98	2.51
Calu3	chr8	36641841	36641841	35	3.64
Calu3	chr8	38241959	38267081	4	3.64
Calu3	chr8	38021187	38033838	3	3.64
Calu3	chr8	33342724	33356147	2	5.06
Calu3	chr8	128750508	128751018	1	3.28
Calu3	chr8	41503967	41504874	2	2.51
Calu3	chr8	31497500	32600286	141	5.3
Calu3	chr8	77895496	77896414	21	1.58
Calu3	chr8	42033510	42050703	1	2.51
Calu3	chr8	38775447	38827302	2	3.64
Calu3	chr8	42196142	42229175	1	2.51
Calu3	chr8	43147627	43212038	8	2.51
Calu3	chr8	128428111	128429191	2	3.01
Calu3	chr8	38120682	38128738	78	3.64
Calu3	chr8	37620177	37635622	101	3.64
Calu3	chr8	37720412	37730306	172	3.64
Calu3	chr8	33406270	33424241	1	5.06
Calu3	chr8	42711301	42743007	5	2.51
Calu3	chr8	41122685	41166678	1	2.51
Calu3	chr8	42958691	42978020	32	2.51
Calu3	chr8	42275320	42329908	974	2.51
Calu3	chr8	38001790	38008336	3	3.64
Calu3	chr8	38583704	38712548	2	3.64
Calu3	chr8	42693104	42698237	10	2.51
Calu3	chr8	38848850	38853958	8	3.64
Calu3	chr8	33356690	33370131	3	5.06
Calu3	chr8	35093302	35648081	1	5.06
Calu3	chr8	42251729	42262980	35	2.51
Calu3	chr8	38130561	38241790	5	3.64
Calu3	chr8	40389741	40683195	3	2.64
Calu3	chr8	37553497	37556192	3	3.64
HCC95	chr8	116074	408579	13	1.37498
HCC95	chr8	412958	1808386	15	2.0689
HCC95	chr8	1812510	1901051	24	1.66607
HCC95	chr8	1904871	6299692	48	1.09985
HCC95	chr8	6301890	8877976	57	0.960887
HCC95	chr8	8887242	27650376	926	1.3748
HCC95	chr8	27657025	27690661	9	0.984485
HCC95	chr8	27729398	30537210	119	0.936501
HCC95	chr8	30538367	32463260	62	1.36363
HCC95	chr8	32471996	32617940	11	5.37973
HCC95	chr8	32620675	33353156	13	5.77135
HCC95	chr8	33354114	33367476	9	6.28561
HCC95	chr8	33369447	35425807	14	6.41053
HCC95	chr8	35453063	35579940	6	5.55295
HCC95	chr8	35583618	37603163	19	5.18595
HCC95	chr8	37607053	37687570	21	5.64962
HCC95	chr8	37688214	37702789	17	6.51756
HCC95	chr8	37704352	38027437	41	3.69321
HCC95	chr8	38029456	38065336	5	4.14546
HCC95	chr8	38066477	38103483	9	5.10962
HCC95	chr8	38103724	38110679	6	5.72264
HCC95	chr8	38111034	38187453	22	6.21002
HCC95	chr8	38188905	38678196	35	5.47975
HCC95	chr8	38682795	38700004	7	4.92972
HCC95	chr8	38700799	38845655	12	4.39549
HCC95	chr8	38848837	38865513	6	7.14111
HCC95	chr8	38869145	38934935	14	6.55194
HCC95	chr8	38940139	39634731	36	5.64231
HCC95	chr8	39644473	39695736	10	5.30739
HCC95	chr8	40011031	41476516	32	4.54034
HCC95	chr8	41478405	42147852	90	5.22602
HCC95	chr8	42150935	42179681	14	3.84451
HCC95	chr8	42179818	42229187	18	6.30225
HCC95	chr8	42231567	42295100	16	6.31686
HCC95	chr8	42296949	42612017	17	4.49271
HCC95	chr8	42612065	42873690	35	3.49668
HCC95	chr8	42911469	42932528	6	6.09132
HCC95	chr8	42938231	48173626	18	6.72234
HCC95	chr8	48192407	48508590	8	4.91092
HCC95	chr8	48511452	48614583	4	2.8497
HCC95	chr8	48625208	48874814	12	2.4964
HCC95	chr8	48874855	48880104	6	1.80564
HCC95	chr8	48882307	133906234	2505	2.05875
HCC95	chr8	133909842	141557766	205	2.26113
HCC95	chr8	141559184	144888675	265	2.07124
HCC95	chr8	144889078	144895296	9	1.70774
HCC95	chr8	144895452	145010218	41	1.4429
HCC95	chr8	145011132	145140406	43	1.49901
HCC95	chr8	145140440	145533328	24	1.94413
HCC95	chr8	145533399	145639851	89	1.63378
HCC95	chr8	145640074	145662341	24	2.27897
HCC95	chr8	145662385	145665617	5	1.29459
HCC95	chr8	145665676	145729888	33	1.44725
HCC95	chr8	145729971	145758729	28	1.04905
HCC95	chr8	145759489	146158009	21	1.43736
HCC95	chr8	146171374	146279593	6	2.24514
H520	chr8	116074	194719	5	1.93924
H520	chr8	195097	7706408	132	1.65469
H520	chr8	7718146	8877976	20	0.757299
H520	chr8	8887242	16963127	195	1.40694
H520	chr8	16971595	17134000	15	2.39437
H520	chr8	17137480	17157791	5	1.87012
H520	chr8	17159605	17613350	48	1.87534
H520	chr8	17722060	19689639	67	1.26511
H520	chr8	19690635	21900516	63	1.5955
H520	chr8	21900613	21978057	27	2.62978
H520	chr8	21978169	22069293	54	1.80225
H520	chr8	22078832	22210778	33	2.70695
H520	chr8	22211777	22472019	70	1.7371
H520	chr8	22472312	24358415	160	1.33682
H520	chr8	24358979	24772446	4	1.98673
H520	chr8	24773059	25290958	10	2.82527
H520	chr8	25292833	26485481	63	1.65651
H520	chr8	26492235	30537210	240	1.18092
H520	chr8	30538367	30541720	3	1.54069
H520	chr8	30546636	33361118	89	1.55437
H520	chr8	33361251	33449750	12	2.43275
H520	chr8	33451037	37603163	30	3.46755
H520	chr8	37607053	37687570	21	4.9768
H520	chr8	37688214	37691685	5	6.07721
H520	chr8	37692683	37702789	12	6.62527
H520	chr8	37704352	38090742	49	3.39625
H520	chr8	38091886	38386177	66	4.79659
H520	chr8	38645060	38678196	3	3.61319
H520	chr8	38682795	38832659	12	2.83778
H520	chr8	38834035	38845655	7	3.12183
H520	chr8	38848837	38934935	20	2.9156
H520	chr8	38940139	39495258	15	1.79845
H520	chr8	39495979	53029026	352	1.59864
H520	chr8	53030889	53570477	33	2.52538
H520	chr8	53570500	54163648	16	1.84727
H520	chr8	54628493	55047957	30	3.65348
H520	chr8	55049027	55060290	4	2.24596
H520	chr8	55370671	69633714	445	1.95949
H520	chr8	69688598	70570814	22	3.46782
H520	chr8	70585092	70980663	14	2.88841
H520	chr8	70980680	72182076	31	1.78411
H520	chr8	72183942	72234161	5	2.65859
H520	chr8	72234408	73850348	34	3.6494
H520	chr8	73921081	74209666	24	2.68525
H520	chr8	74231319	74464577	4	2.09966
H520	chr8	74494974	75272578	28	2.2567
H520	chr8	75274105	86047294	141	1.78408
H520	chr8	86048011	86163187	8	2.49864
H520	chr8	86171588	86250699	11	2.86002
H520	chr8	86253785	87230119	28	3.50732
H520	chr8	87235146	87424114	9	4.33175
H520	chr8	87437439	87520904	25	3.40219
H520	chr8	87540719	87591526	18	2.7372
H520	chr8	87616259	87751983	14	3.59625
H520	chr8	87755670	89198830	11	4.54465
H520	chr8	89209340	91081483	52	2.58858
H520	chr8	91090577	94808231	62	3.19233
H520	chr8	94809351	94827724	9	4.33081
H520	chr8	94828579	95201523	18	5.38042
H520	chr8	95206827	95272745	5	4.181
H520	chr8	95384386	95419987	11	3.46208
H520	chr8	95423325	95539620	20	2.95077
H520	chr8	95541182	95802175	28	3.96579
H520	chr8	95835604	95894558	29	2.59696
H520	chr8	95895004	95943011	10	1.98339
H520	chr8	95952027	97256347	27	1.98339
H520	chr8	97258063	100133718	101	2.29337
H520	chr8	100146847	100589909	28	3.23838
H520	chr8	100654022	100871739	24	4.3612
H520	chr8	100873968	100887932	5	3.6632
H520	chr8	100899729	101195693	41	2.84838
H520	chr8	101196176	101629962	37	2.20493
H520	chr8	101642526	101719075	8	2.48526
H520	chr8	101719109	101936290	12	2.59411
H520	chr8	101936324	102731908	24	3.41413
H520	chr8	103220316	103359345	60	2.5576
H520	chr8	103372238	104384079	44	1.86341
H520	chr8	104387956	104448046	17	2.73022
H520	chr8	104452311	104898468	5	4.38529
H520	chr8	104922335	105510351	36	3.85157
H520	chr8	105511525	107782444	19	2.65102
H520	chr8	108264042	109248432	24	3.31754
H520	chr8	109252125	109468190	8	2.41248
H520	chr8	109482037	118159412	147	2.14665
H520	chr8	118165135	121216148	120	2.65543
H520	chr8	121219137	121224871	4	3.11208
H520	chr8	121228539	121256302	7	3.15426
H520	chr8	121259792	121279153	5	4.01186
H520	chr8	121282223	121322315	12	3.75271
H520	chr8	121326158	124054405	60	2.13692
H520	chr8	124084987	124140756	14	2.80094
H520	chr8	124141261	124154718	5	3.52057
H520	chr8	124156905	124359043	27	4.24529
H520	chr8	124359308	124787582	51	2.70859
H520	chr8	124789473	124799616	10	4.14664
H520	chr8	124799886	124817602	6	5.39266
H520	chr8	124818274	125023013	18	5.46174
H520	chr8	125025660	125052304	6	4.10593
H520	chr8	125057954	125083900	11	3.33946
H520	chr8	125088408	125384469	19	2.87481
H520	chr8	125463121	125990124	35	1.93766
H520	chr8	126036826	130762420	48	2.6777
H520	chr8	130762626	131104423	26	3.33691
H520	chr8	131124333	131370443	22	1.884
H520	chr8	131414099	133492701	34	2.80976
H520	chr8	133492759	133879338	44	1.93707
H520	chr8	133880353	133920627	17	2.9555
H520	chr8	133923579	134024332	18	3.58779
H520	chr8	134025806	135615227	47	2.60828
H520	chr8	135620926	135670003	4	4.65323
H520	chr8	135812746	139647339	47	3.43369
H520	chr8	139648951	139691946	9	2.18639
H520	chr8	139696629	141436786	59	2.5978
H520	chr8	141445154	141557766	14	1.99243
H520	chr8	141559184	141567381	5	2.92691
H520	chr8	141568567	141774420	26	3.64189
H520	chr8	141799538	142146937	13	2.30744
H520	chr8	142148118	142195427	16	3.6405
H520	chr8	142199054	142368084	13	2.57075
H520	chr8	142432332	143695636	19	1.75928
H520	chr8	143781673	143958319	30	3.53413
H520	chr8	143958418	144130707	19	2.8132
H520	chr8	144239664	144240399	2	2.35664
H520	chr8	144240971	144550473	36	1.78613
H520	chr8	144550510	144659033	21	2.23984
H520	chr8	144659229	144691732	21	1.46745
H520	chr8	144695047	144801702	17	2.36451
H520	chr8	144802368	144996238	53	1.70911
H520	chr8	144996391	145047639	35	1.0517
H520	chr8	145049320	145057286	4	1.54152
H520	chr8	145057296	145154376	37	2.08892
H520	chr8	145154406	145533328	15	2.68451
H520	chr8	145533399	145651170	98	2.05646
H520	chr8	145651367	145662341	15	2.29787
H520	chr8	145662385	145690052	12	1.78734
H520	chr8	145690177	145726166	22	2.39591
H520	chr8	145726169	145729888	4	1.39637
H520	chr8	145729971	145773911	32	1.2097
H520	chr8	145780925	146068606	15	1.58499
H520	chr8	146076025	146279593	8	2.34281
H1703	chr8	116074	194719	5	1.01031
H1703	chr8	195097	33408944	1307	0.894608
H1703	chr8	33416090	33449750	3	1.38861
H1703	chr8	33451037	35608333	15	5.50838
H1703	chr8	35616792	37687570	36	6.65144
H1703	chr8	37688214	37699298	14	9.66484
H1703	chr8	37699346	37702789	3	8.29872
H1703	chr8	37704352	38027437	41	4.5996
H1703	chr8	38029456	38090742	8	5.50348
H1703	chr8	38091886	38103483	6	7.18008
H1703	chr8	38103724	38187453	28	7.58555
H1703	chr8	38188905	38845655	54	6.56856
H1703	chr8	38848837	38865513	6	8.08169
H1703	chr8	38869145	39607019	43	8.41038
H1703	chr8	39607164	39634731	7	5.94144
H1703	chr8	39644473	40554961	15	4.27033
H1703	chr8	40625144	41166706	5	2.63517
H1703	chr8	41348368	42147852	112	1.85351
H1703	chr8	42150935	42179681	14	1.39838
H1703	chr8	42179818	42612017	51	2.08439
H1703	chr8	42612065	42873690	35	1.24901
H1703	chr8	42911469	42978054	11	2.27181
H1703	chr8	43147596	48508590	21	2.5867
H1703	chr8	48511452	54742108	127	1.54935
H1703	chr8	54745534	72234161	540	1.57165
H1703	chr8	72234408	73937251	40	2.61247
H1703	chr8	73939170	75761540	58	1.65033
H1703	chr8	75898171	141557766	1967	2.36571
H1703	chr8	141559184	141567381	5	3.22822
H1703	chr8	141568567	141742675	18	3.93986
H1703	chr8	141745331	142227298	45	2.8019
H1703	chr8	142228078	143365869	14	1.86404
H1703	chr8	143381805	143695636	10	1.75807
H1703	chr8	143781673	143928138	24	3.38883
H1703	chr8	143955785	144103214	21	2.72269
H1703	chr8	144124401	144297443	12	2.03881
H1703	chr8	144331951	144696890	79	1.90728
H1703	chr8	144696900	144996238	63	1.92244
H1703	chr8	144996391	145006901	15	0.765455
H1703	chr8	145006939	145047639	20	1.35555
H1703	chr8	145049320	145140406	32	2.01314
H1703	chr8	145140440	145533328	24	2.53095
H1703	chr8	145533399	145638983	87	1.93815
H1703	chr8	145639079	145690052	38	2.20059
H1703	chr8	145690177	145726166	22	2.5595
H1703	chr8	145726169	146029208	45	1.25931
H1703	chr8	146029506	146278875	13	1.86284
H1703	chr8	146279366	146279593	1	1.26613
H1869	chr8	116074	194719	5	5.56994
H1869	chr8	195097	408579	8	5.61596
H1869	chr8	412958	1719791	10	6.5993
H1869	chr8	1728394	2033578	47	4.70108
H1869	chr8	2037802	2050573	7	4.05598
H1869	chr8	2053989	2088847	12	3.57579
H1869	chr8	2089021	6272464	7	3.0778
H1869	chr8	6289003	21900516	454	1.07811
H1869	chr8	21900613	22424690	153	1.50587
H1869	chr8	22426603	37728051	685	1.09418
H1869	chr8	37728786	38090742	44	0.875835
H1869	chr8	38091886	38103483	6	2.66508
H1869	chr8	38103724	41812931	239	3.93384
H1869	chr8	41832160	42179681	45	2.7264
H1869	chr8	42179818	42612017	51	3.50769
H1869	chr8	42612065	42873690	35	2.25718
H1869	chr8	42911469	42932528	6	4.22906
H1869	chr8	42938231	48508590	26	4.4138
H1869	chr8	48511452	48614583	4	2.59696
H1869	chr8	48625208	100589909	1418	1.65421
H1869	chr8	100654022	101195693	70	2.65712
H1869	chr8	101196176	104448046	202	2.01995
H1869	chr8	104452311	105510351	41	2.88538
H1869	chr8	105511525	107754557	15	2.04164
H1869	chr8	107757993	109248432	28	2.68016
H1869	chr8	109252125	110131720	17	1.79345
H1869	chr8	110255203	110287772	4	1.25022
H1869	chr8	110293193	121256302	265	1.46481
H1869	chr8	121259792	121279153	5	2.45727
H1869	chr8	121282223	121322315	12	2.31595
H1869	chr8	121326158	124154718	79	1.15274
H1869	chr8	124156905	124429190	46	1.66731
H1869	chr8	124440153	124787582	32	2.63476
H1869	chr8	124789473	124799616	10	4.07972
H1869	chr8	124799886	124985772	17	5.38976
H1869	chr8	124987347	125023013	7	5.38976
H1869	chr8	125025660	125052304	6	4.55009
H1869	chr8	125057954	125074302	5	3.67274
H1869	chr8	125076580	125464561	26	2.76653
H1869	chr8	125487324	125990124	34	1.76376
H1869	chr8	126036826	130762420	48	2.70726
H1869	chr8	130762626	131104423	26	2.21759
H1869	chr8	131124333	131370443	22	1.25024
H1869	chr8	131414099	133492701	34	1.71457
H1869	chr8	133492759	133879338	44	1.24055
H1869	chr8	133880353	134474287	76	1.93283
H1869	chr8	134475619	135612923	5	2.57881
H1869	chr8	135613667	139647339	52	3.49184
H1869	chr8	139648951	141321529	63	2.6574
H1869	chr8	141370100	141449343	7	2.15234
H1869	chr8	141460885	141557766	12	2.14423
H1869	chr8	141559184	141567381	5	3.38543
H1869	chr8	141568567	141742675	18	4.35963
H1869	chr8	141745331	141774420	8	3.79469
H1869	chr8	141799538	142227298	37	3.09166
H1869	chr8	142228078	142229158	1	1.8782
H1869	chr8	142229718	143413213	19	1.22897
H1869	chr8	143425279	143695636	4	2.58422
H1869	chr8	143781673	143958319	30	3.44857
H1869	chr8	143958418	144103214	15	2.80453
H1869	chr8	144124401	144240399	6	2.80819
H1869	chr8	144240971	144996238	148	1.77886
H1869	chr8	144996391	144997876	2	0.571201
H1869	chr8	144997923	145004747	8	0.451708
H1869	chr8	145005644	145058608	32	1.03547
H1869	chr8	145058705	145533328	49	2.83408
H1869	chr8	145533399	145557341	27	1.92768
H1869	chr8	145557455	145616275	20	2.43644
H1869	chr8	145616283	145638983	40	1.93301
H1869	chr8	145639079	145701172	55	2.02442
H1869	chr8	145722526	146029208	50	1.1418
H1869	chr8	146029506	146033837	2	2.10507
H1869	chr8	146054413	146278875	11	2.51257
H1869	chr8	146279366	146279593	1	1.21957
DMS114	chr8	116074	117034	1	2.04676
DMS114	chr8	190841	194719	4	1.26545
DMS114	chr8	195097	33370167	1302	1.29807
DMS114	chr8	33370983	33408944	5	2.03371
DMS114	chr8	33416090	33449750	3	2.03371
DMS114	chr8	33451037	35579940	11	7.43177
DMS114	chr8	35583618	35608333	4	8.38099
DMS114	chr8	35616792	37555932	8	9.82966
DMS114	chr8	37556009	37603163	7	10.6047
DMS114	chr8	37607053	37687570	21	11.4007
DMS114	chr8	37688214	37699298	14	9.16607
DMS114	chr8	37699346	37702789	3	8.3141
DMS114	chr8	37704352	37728051	5	7.82403
DMS114	chr8	37728786	37824000	8	7.52917
DMS114	chr8	37888043	37964731	6	8.41895
DMS114	chr8	37967880	38027437	22	8.13694
DMS114	chr8	38029456	38065336	5	8.70957
DMS114	chr8	38066477	38137248	21	10.1213
DMS114	chr8	38138922	38275938	37	8.76459
DMS114	chr8	38277031	38678196	14	9.69028
DMS114	chr8	38682795	38845655	19	6.73262
DMS114	chr8	38848837	39442892	28	8.585
DMS114	chr8	39463793	39695736	38	7.50572
DMS114	chr8	40011031	40554961	5	6.62912
DMS114	chr8	40625144	41397305	13	4.95107
DMS114	chr8	41397418	41467503	6	4.18753
DMS114	chr8	41468231	42262473	141	4.69897
DMS114	chr8	42262874	42295100	5	6.51932
DMS114	chr8	42296949	43157304	68	7.78737
DMS114	chr8	43159846	48508590	16	6.20442
DMS114	chr8	48511452	48614583	4	3.60029
DMS114	chr8	48625208	89087021	1014	2.53838
DMS114	chr8	89128721	89198830	4	1.75197
DMS114	chr8	89209340	90937785	18	1.66297
DMS114	chr8	90947764	92008986	42	2.01823
DMS114	chr8	92020936	101225489	416	2.0722
DMS114	chr8	101225548	124054405	643	1.96171
DMS114	chr8	124084987	124195636	23	3.27613
DMS114	chr8	124204006	124232559	5	3.77069
DMS114	chr8	124238685	125023013	103	3.77069
DMS114	chr8	125025660	125464561	37	3.25448
DMS114	chr8	125487324	125740238	32	2.47369
DMS114	chr8	125987861	133637728	140	3.35249
DMS114	chr8	133644977	133687794	5	2.5211
DMS114	chr8	133723160	136561189	123	2.71175
DMS114	chr8	136569640	139715629	59	2.03521
DMS114	chr8	139727891	144356982	216	2.05249
DMS114	chr8	144358040	144618644	31	1.80124
DMS114	chr8	144620111	144659349	18	1.58752
DMS114	chr8	144659383	144691732	20	1.35407
DMS114	chr8	144695047	144801702	17	1.88312
DMS114	chr8	144802368	144810922	8	2.61753
DMS114	chr8	144811078	144888675	19	2.01859
DMS114	chr8	144889078	145058608	68	1.41437
DMS114	chr8	145058705	145731565	205	1.73613
DMS114	chr8	145731581	145746878	11	1.33255
DMS114	chr8	145747800	146279593	39	1.38579
H1581	chr8	116074	193049	3	2.66071
H1581	chr8	193703	196417	3	1.67973
H1581	chr8	363026	408579	7	1.0774
H1581	chr8	412958	35579940	1313	1.34841
H1581	chr8	35583618	35608333	4	2.34623
H1581	chr8	35616792	37602271	14	2.43959
H1581	chr8	37603043	37623157	9	3.58538
H1581	chr8	37623186	37964731	49	3.68991
H1581	chr8	37967880	37986012	8	5.705
H1581	chr8	37986252	38646339	90	6.01162
H1581	chr8	38676996	38678196	1	3.83747
H1581	chr8	38682795	38834275	13	2.37306
H1581	chr8	38835448	38849077	7	2.52035
H1581	chr8	38851061	39607019	48	2.56371
H1581	chr8	39607164	39627122	6	2.97442
H1581	chr8	39634491	41791828	93	3.05777
H1581	chr8	41792077	41799020	3	1.85349
H1581	chr8	41800294	42024905	19	1.92125
H1581	chr8	42025135	42147852	18	2.42441
H1581	chr8	42150935	42175291	8	3.50688
H1581	chr8	42176011	42261023	34	4.05603
H1581	chr8	42262353	42295100	6	2.50193
H1581	chr8	42296949	73939290	792	2.16576
H1581	chr8	73942540	80950530	113	1.98426
H1581	chr8	80954818	81555376	7	1.56931
H1581	chr8	81571811	86037220	65	1.77731
H1581	chr8	86038906	86047294	5	2.53363
H1581	chr8	86048011	95800300	328	2.75315
H1581	chr8	95801935	139839082	1467	2.98855
H1581	chr8	139845277	140631401	5	3.77612
H1581	chr8	140714913	146068606	614	3.79126
H1581	chr8	146076025	146158009	2	2.3132
H1581	chr8	146171374	146279593	6	2.271

## Sheet: Copy number samples unknown res
Sample	Chromosome	Start	End	nMarker	CN
S00062	chr8	1	1000	1	3
S00062	chr8	1001	23000	22	2
S00062	chr8	23001	55000	32	2
S00062	chr8	55001	140034	86	2
S00062	chr8	140035	7110253	7140	1
S00062	chr8	7110254	7373424	268	1
S00062	chr8	7373425	7564424	191	0
S00062	chr8	7564425	7622424	58	2
S00062	chr8	7622425	7627424	5	2
S00062	chr8	7627425	7772323	148	1
S00062	chr8	7772324	7791323	19	0
S00062	chr8	7791324	7876323	85	0
S00062	chr8	7876324	7936323	60	1
S00062	chr8	7936324	7990705	58	2
S00062	chr8	7990706	7991705	1	2
S00062	chr8	7991706	8068705	77	1
S00062	chr8	8068706	8093705	25	2
S00062	chr8	8093706	11983674	4050	1
S00062	chr8	11983675	12185312	201	1
S00062	chr8	12185313	36029098	25225	1
S00062	chr8	36029099	36033098	4	2
S00062	chr8	36033099	36040098	7	12
S00062	chr8	36040099	36102098	62	16
S00062	chr8	36102099	36105098	3	17
S00062	chr8	36105099	36112098	7	18
S00062	chr8	36112099	36116098	4	19
S00062	chr8	36116099	36676098	560	20
S00062	chr8	36676099	36679098	3	24
S00062	chr8	36679099	36715098	36	23
S00062	chr8	36715099	37099098	384	23
S00062	chr8	37099099	37102098	3	20
S00062	chr8	37102099	37126098	24	20
S00062	chr8	37126099	37130098	4	19
S00062	chr8	37130099	37357098	227	20
S00062	chr8	37357099	37369098	12	19
S00062	chr8	37369099	37395098	26	18
S00062	chr8	37395099	37399098	4	19
S00062	chr8	37399099	37535098	136	20
S00062	chr8	37535099	37539098	4	19
S00062	chr8	37539099	37606163	83	19
S00062	chr8	37606164	37610248	10	18
S00062	chr8	37610249	37637676	41	19
S00062	chr8	37637677	37683509	51	18
S00062	chr8	37683510	37706082	53	17
S00062	chr8	37706083	37713344	9	16
S00062	chr8	37713345	37717344	4	14
S00062	chr8	37717345	37724641	9	13
S00062	chr8	37724642	38045702	374	12
S00062	chr8	38045703	38049702	4	13
S00062	chr8	38049703	38640177	683	14
S00062	chr8	38640178	38651339	13	13
S00062	chr8	38651340	38655339	4	12
S00062	chr8	38655340	38662339	7	11
S00062	chr8	38662340	38874714	250	10
S00062	chr8	38874715	38892382	25	13
S00062	chr8	38892383	38899382	7	11
S00062	chr8	38899383	39303232	419	10
S00062	chr8	39303233	39311232	8	9
S00062	chr8	39311233	39337232	26	9
S00062	chr8	39337233	39374232	37	11
S00062	chr8	39374233	39672016	342	10
S00062	chr8	39672017	39673016	1	9
S00062	chr8	39673017	39698736	34	9
S00062	chr8	39698737	40759204	1070	8
S00062	chr8	40759205	40763204	4	9
S00062	chr8	40763205	40786204	23	10
S00062	chr8	40786205	40790204	4	8
S00062	chr8	40790205	40882204	92	9
S00062	chr8	40882205	40886204	4	12
S00062	chr8	40886205	40921204	35	11
S00062	chr8	40921205	41397417	492	11
S00062	chr8	41397418	41421617	28	8
S00062	chr8	41421618	41430617	9	7
S00062	chr8	41430618	42014521	688	7
S00062	chr8	42014522	42031588	27	7
S00062	chr8	42031589	42041442	19	6
S00062	chr8	42041443	42048970	15	3
S00062	chr8	42048971	42810624	877	3
S00062	chr8	42810625	42830353	29	1
S00062	chr8	42830354	42867557	45	1
S00062	chr8	42867558	46849089	4017	3
S00062	chr8	46849090	46850089	1	3
S00062	chr8	46850090	46853089	3	3
S00062	chr8	46853090	46861089	8	3
S00062	chr8	46861090	46867089	6	4
S00062	chr8	46867090	46881089	14	3
S00062	chr8	46881090	137677341	94223	4
S00062	chr8	137677342	137688341	11	3
S00062	chr8	137688342	137699341	11	2
S00062	chr8	137699342	137858341	159	2
S00062	chr8	137858342	146266614	9394	5
S00062	chr8	146266615	146363593	105	6
S00141	chr8	1	1000	1	2
S00141	chr8	1001	23000	22	1
S00141	chr8	23001	7017253	7165	1
S00141	chr8	7017254	7024253	7	2
S00141	chr8	7024254	7067253	43	2
S00141	chr8	7067254	7073253	6	2
S00141	chr8	7073254	8065705	1004	2
S00141	chr8	8065706	8091705	26	0
S00141	chr8	8091706	35979098	29428	1
S00141	chr8	35979099	36979098	1000	2
S00141	chr8	36979099	37922497	1031	3
S00141	chr8	37922498	37925497	3	5
S00141	chr8	37925498	37926497	1	5
S00141	chr8	37926498	37930497	4	7
S00141	chr8	37930498	37943497	13	8
S00141	chr8	37943498	38542177	731	9
S00141	chr8	38542178	38550177	8	7
S00141	chr8	38550178	38768566	233	5
S00141	chr8	38768567	52998738	14755	4
S00141	chr8	52998739	59327046	6519	3
S00141	chr8	59327047	59329520	4	3
S00141	chr8	59329521	83689273	25248	3
S00141	chr8	83689274	85737273	2048	4
S00141	chr8	85737274	85744273	7	3
S00141	chr8	85744274	85869273	125	1
S00141	chr8	85869274	85876273	7	3
S00141	chr8	85876274	112155626	27503	4
S00141	chr8	112155627	114733114	2668	3
S00141	chr8	114733115	146286593	33482	4
S00141	chr8	146286594	146363593	77	5
S00148	chr8	1	32000	32	1
S00148	chr8	32001	34364042	36034	1
S00148	chr8	34364043	34787042	423	3
S00148	chr8	34787043	36023098	1257	2
S00148	chr8	36023099	36188098	165	6
S00148	chr8	36188099	36419098	231	7
S00148	chr8	36419099	37795013	1454	8
S00148	chr8	37795014	38584177	931	7
S00148	chr8	38584178	41010204	2550	3
S00148	chr8	41010205	50653844	10028	4
S00148	chr8	50653845	50797844	144	5
S00148	chr8	50797845	50884844	87	4
S00148	chr8	50884845	50990844	106	3
S00148	chr8	50990845	52085429	1118	3
S00148	chr8	52085430	55636951	3672	3
S00148	chr8	55636952	58251194	2691	3
S00148	chr8	58251195	59159945	909	4
S00148	chr8	59159946	119049453	62168	2
S00148	chr8	119049454	119867108	825	3
S00148	chr8	119867109	120065105	203	3
S00148	chr8	120065106	121269656	1349	3
S00148	chr8	121269657	146363593	26792	3
S00186	chr8	1	37224098	38947	1
S00186	chr8	37224099	38266820	1235	8
S00186	chr8	38266821	38672339	435	21
S00186	chr8	38672340	38884382	257	5
S00186	chr8	38884383	39202232	333	7
S00186	chr8	39202233	40350391	1202	2
S00186	chr8	40350392	40809204	467	4
S00186	chr8	40809205	41593597	883	2
S00186	chr8	41593598	42164965	633	5
S00186	chr8	42164966	43820089	1813	2
S00186	chr8	43820090	43823089	3	3
S00186	chr8	43823090	43828089	5	2
S00186	chr8	43828090	49064434	5292	3
S00186	chr8	49064435	49366434	302	2
S00186	chr8	49366435	50731844	1376	1
S00186	chr8	50731845	52962738	2262	2
S00186	chr8	52962739	54117500	1218	1
S00186	chr8	54117501	76420511	23180	3
S00186	chr8	76420512	76443511	23	4
S00186	chr8	76443512	114093411	39098	5
S00186	chr8	114093412	146363593	34205	3
S00204-mpl3.5	chr8	1	25000	25	4
S00204-mpl3.5	chr8	25001	105000	80	4
S00204-mpl3.5	chr8	105001	36857098	38475	3
S00204-mpl3.5	chr8	36857099	38227711	1552	11
S00204-mpl3.5	chr8	38227712	38229711	2	24
S00204-mpl3.5	chr8	38229712	38859690	702	24
S00204-mpl3.5	chr8	38859691	38867513	9	18
S00204-mpl3.5	chr8	38867514	39235232	395	11
S00204-mpl3.5	chr8	39235233	39260232	25	4
S00204-mpl3.5	chr8	39260233	39377232	117	4
S00204-mpl3.5	chr8	39377233	39389232	12	6
S00204-mpl3.5	chr8	39389233	39908736	572	10
S00204-mpl3.5	chr8	39908737	43823089	4242	6
S00204-mpl3.5	chr8	43823090	146363593	106961	4
S00321	chr8	1	1000	1	2
S00321	chr8	1001	23000	22	1
S00321	chr8	23001	34921042	36600	1
S00321	chr8	34921043	34926042	5	2
S00321	chr8	34926043	34934042	8	4
S00321	chr8	34934043	43817089	9566	5
S00321	chr8	43817090	43821089	4	4
S00321	chr8	43821090	43827089	6	4
S00321	chr8	43827090	43828089	1	5
S00321	chr8	43828090	43832089	4	4
S00321	chr8	43832090	43837089	5	4
S00321	chr8	43837090	46844089	3007	3
S00321	chr8	46844090	46849089	5	3
S00321	chr8	46849090	46855089	6	3
S00321	chr8	46855090	46857089	2	4
S00321	chr8	46857090	143610101	100452	2
S00321	chr8	143610102	145023462	1738	3
S00321	chr8	145023463	145024912	2	1
S00321	chr8	145024913	146363593	1735	1
S00338	chr8	1	25000	25	1
S00338	chr8	25001	151034	127	1
S00338	chr8	151035	37934497	39593	2
S00338	chr8	37934498	38725566	938	9
S00338	chr8	38725567	38741566	16	11
S00338	chr8	38741567	38759566	18	6
S00338	chr8	38759567	38835680	82	5
S00338	chr8	38835681	38848836	21	4
S00338	chr8	38848837	40410809	1651	2
S00338	chr8	40410810	40435809	25	3
S00338	chr8	40435810	40448791	14	3
S00338	chr8	40448792	40471791	23	4
S00338	chr8	40471792	42079727	1765	5
S00338	chr8	42079728	46842089	4929	2
S00338	chr8	46842090	46848089	6	3
S00338	chr8	46848090	46857089	9	4
S00338	chr8	46857090	50962844	4172	5
S00338	chr8	50962845	51911429	972	4
S00338	chr8	51911430	86228638	35439	3
S00338	chr8	86228639	86754078	554	4
S00338	chr8	86754079	88244910	1595	2
S00338	chr8	88244911	88947205	703	1
S00338	chr8	88947206	146363593	60492	2
S00408	chr8	1	55000	55	2
S00408	chr8	55001	36999098	38667	2
S00408	chr8	36999099	37058098	59	3
S00408	chr8	37058099	37298098	240	1
S00408	chr8	37298099	37306098	8	4
S00408	chr8	37306099	37329098	23	7
S00408	chr8	37329099	38805566	1711	7
S00408	chr8	38805567	93297296	56401	2
S00408	chr8	93297297	146363593	56005	2
S00422	chr8	1	10000	10	2
S00422	chr8	10001	24000	14	2
S00422	chr8	24001	37872000	39654	1
S00422	chr8	37872001	37880000	8	2
S00422	chr8	37880001	38136936	330	5
S00422	chr8	38136937	38137248	2	6
S00422	chr8	38137249	39231232	1218	6
S00422	chr8	39231233	39237232	6	3
S00422	chr8	39237233	39381232	144	2
S00422	chr8	39381233	39388232	7	4
S00422	chr8	39388233	39518074	144	6
S00422	chr8	39518075	39532735	18	5
S00422	chr8	39532736	39580425	54	4
S00422	chr8	39580426	43159304	3925	4
S00422	chr8	43159305	43162966	5	3
S00422	chr8	43162967	43187801	29	2
S00422	chr8	43187802	146363593	107601	2
S00454	chr8	1	23000	23	3
S00454	chr8	23001	56000	33	3
S00454	chr8	56001	38079068	39878	3
S00454	chr8	38079069	38081068	2	7
S00454	chr8	38081069	38135035	77	7
S00454	chr8	38135036	38143162	12	10
S00454	chr8	38143163	38449177	367	16
S00454	chr8	38449178	46845089	8838	3
S00454	chr8	46845090	46862089	17	4
S00454	chr8	46862090	46864089	2	5
S00454	chr8	46864090	76061511	30235	5
S00454	chr8	76061512	76070511	9	5
S00454	chr8	76070512	78171435	2115	5
S00454	chr8	78171436	78173435	2	5
S00454	chr8	78173436	146363593	71559	5
S00473	chr8	1	25000	25	1
S00473	chr8	25001	37979678	39779	1
S00473	chr8	37979679	38456177	595	10
S00473	chr8	38456178	38471177	15	10
S00473	chr8	38471178	38959475	549	9
S00473	chr8	38959476	39569425	635	11
S00473	chr8	39569426	41690102	2260	3
S00473	chr8	41690103	41863086	194	5
S00473	chr8	41863087	42349943	594	5
S00473	chr8	42349944	47506089	5245	4
S00473	chr8	47506090	50022844	2583	4
S00473	chr8	50022845	50198844	176	4
S00473	chr8	50198845	146363593	100519	3
S00504	chr8	1	144034	145	2
S00504	chr8	144035	155034	11	1
S00504	chr8	155035	7075253	7090	1
S00504	chr8	7075254	7085253	10	3
S00504	chr8	7085254	7925323	848	3
S00504	chr8	7925324	8060705	139	2
S00504	chr8	8060706	26213186	19211	1
S00504	chr8	26213187	26217186	4	2
S00504	chr8	26217187	26241756	33	3
S00504	chr8	26241757	27156088	958	3
S00504	chr8	27156089	27160088	4	3
S00504	chr8	27160089	31923624	5111	2
S00504	chr8	31923625	31969624	46	1
S00504	chr8	31969625	37997595	6222	1
S00504	chr8	37997596	38000595	3	4
S00504	chr8	38000596	38001595	1	4
S00504	chr8	38001596	38316978	421	5
S00504	chr8	38316979	38317978	1	4
S00504	chr8	38317979	38320978	3	4
S00504	chr8	38320979	38368978	48	5
S00504	chr8	38368979	39426232	1122	4
S00504	chr8	39426233	39431232	5	3
S00504	chr8	39431233	39436232	5	3
S00504	chr8	39436233	46922089	7866	2
S00504	chr8	46922090	47004089	82	2
S00504	chr8	47004090	146363593	103780	3
S00509	chr8	1	1000	1	5
S00509	chr8	1001	25000	24	3
S00509	chr8	25001	143034	119	3
S00509	chr8	143035	16340505	16621	1
S00509	chr8	16340506	16344505	4	1
S00509	chr8	16344506	16355505	11	1
S00509	chr8	16355506	16368505	13	1
S00509	chr8	16368506	16384505	16	1
S00509	chr8	16384506	36674098	21588	3
S00509	chr8	36674099	36682098	8	8
S00509	chr8	36682099	39457892	3060	16
S00509	chr8	39457893	39477256	24	3
S00509	chr8	39477257	99690644	62423	3
S00509	chr8	99690645	146363593	49257	5
S00674	chr8	1	1000	1	4
S00674	chr8	1001	36000	35	3
S00674	chr8	36001	36885098	38572	3
S00674	chr8	36885099	36889098	4	16
S00674	chr8	36889099	37142098	253	18
S00674	chr8	37142099	37144098	2	17
S00674	chr8	37144099	37249098	105	17
S00674	chr8	37249099	37253098	4	16
S00674	chr8	37253099	38075068	954	15
S00674	chr8	38075069	38079068	4	18
S00674	chr8	38079069	38083068	4	19
S00674	chr8	38083069	38087068	4	20
S00674	chr8	38087069	38131658	65	21
S00674	chr8	38131659	38135035	6	25
S00674	chr8	38135036	38150213	22	27
S00674	chr8	38150214	38153511	5	25
S00674	chr8	38153512	38283241	176	24
S00674	chr8	38283242	38286912	8	22
S00674	chr8	38286913	38500177	219	20
S00674	chr8	38500178	38504177	4	16
S00674	chr8	38504178	38512177	8	14
S00674	chr8	38512178	38516177	4	13
S00674	chr8	38516178	38524177	8	12
S00674	chr8	38524178	38528177	4	6
S00674	chr8	38528178	38539177	11	6
S00674	chr8	38539178	38555177	16	6
S00674	chr8	38555178	38559177	4	6
S00674	chr8	38559178	43433089	5316	5
S00674	chr8	43433090	43452089	19	3
S00674	chr8	43452090	43609089	157	3
S00674	chr8	43609090	43664089	55	1
S00674	chr8	43664090	43821089	157	3
S00674	chr8	43821090	46983089	3162	3
S00674	chr8	46983090	46986089	3	3
S00674	chr8	46986090	47376089	390	3
S00674	chr8	47376090	47390089	14	4
S00674	chr8	47390090	146363593	103394	4
S00996	chr8	1	23000	23	3
S00996	chr8	23001	56000	33	3
S00996	chr8	56001	114000	58	4
S00996	chr8	114001	156034	43	3
S00996	chr8	156035	158034	2	3
S00996	chr8	158035	163034	5	2
S00996	chr8	163035	4386926	4344	1
S00996	chr8	4386927	37843000	35141	2
S00996	chr8	37843001	37848000	5	15
S00996	chr8	37848001	37854000	6	17
S00996	chr8	37854001	39242232	1587	17
S00996	chr8	39242233	39250232	8	25
S00996	chr8	39250233	39257232	7	26
S00996	chr8	39257233	39386232	129	27
S00996	chr8	39386233	39390232	4	19
S00996	chr8	39390233	39434232	44	17
S00996	chr8	39434233	39438232	4	15
S00996	chr8	39438233	39715736	330	16
S00996	chr8	39715737	39722736	7	16
S00996	chr8	39722737	39829736	107	16
S00996	chr8	39829737	39838736	9	10
S00996	chr8	39838737	39842736	4	8
S00996	chr8	39842737	41361223	1534	8
S00996	chr8	41361224	41365661	7	9
S00996	chr8	41365662	43337089	2281	10
S00996	chr8	43337090	43341089	4	8
S00996	chr8	43341090	43357089	16	6
S00996	chr8	43357090	43375089	18	6
S00996	chr8	43375090	43620089	245	5
S00996	chr8	43620090	43632089	12	3
S00996	chr8	43632090	146363593	107152	3
S01112	chr8	1	25000	25	5
S01112	chr8	25001	156034	132	3
S01112	chr8	156035	31186624	32670	1
S01112	chr8	31186625	31199624	13	2
S01112	chr8	31199625	36174098	5057	3
S01112	chr8	36174099	38178699	2180	5
S01112	chr8	38178700	38359978	223	8
S01112	chr8	38359979	41595597	3461	3
S01112	chr8	41595598	41679102	86	5
S01112	chr8	41679103	42391943	841	7
S01112	chr8	42391944	42491778	103	5
S01112	chr8	42491779	46845089	4439	3
S01112	chr8	46845090	46848089	3	3
S01112	chr8	46848090	46857089	9	3
S01112	chr8	46857090	46994089	137	4
S01112	chr8	46994090	47391089	397	4
S01112	chr8	47391090	146363593	103393	5
S01143	chr8	1	23000	23	3
S01143	chr8	23001	53000	30	3
S01143	chr8	53001	23833097	24878	2
S01143	chr8	23833098	23957097	124	4
S01143	chr8	23957098	33749042	10396	2
S01143	chr8	33749043	34289042	540	4
S01143	chr8	34289043	34291042	2	2
S01143	chr8	34291043	36266098	1996	2
S01143	chr8	36266099	36272098	6	3
S01143	chr8	36272099	36274098	2	3
S01143	chr8	36274099	36624098	350	4
S01143	chr8	36624099	36670098	46	4
S01143	chr8	36670099	36682098	12	6
S01143	chr8	36682099	41908555	5693	7
S01143	chr8	41908556	41909555	1	4
S01143	chr8	41909556	43485089	1771	4
S01143	chr8	43485090	43496089	11	2
S01143	chr8	43496090	57462563	14246	4
S01143	chr8	57462564	64134626	6860	5
S01143	chr8	64134627	64140626	6	4
S01143	chr8	64140627	64276626	136	4
S01143	chr8	64276627	64278626	2	6
S01143	chr8	64278627	68152168	4094	6
S01143	chr8	68152169	68153528	3	4
S01143	chr8	68153529	139180093	73773	4
S01143	chr8	139180094	139195975	20	1
S01143	chr8	139195976	146363593	8148	1
S01189	chr8	1	1000	1	3
S01189	chr8	1001	24978165	26156	2
S01189	chr8	24978166	24996165	18	1
S01189	chr8	24996166	35570522	11107	2
S01189	chr8	35570523	35574522	4	5
S01189	chr8	35574523	35575522	1	7
S01189	chr8	35575523	35582940	9	7
S01189	chr8	35582941	39388232	4097	7
S01189	chr8	39388233	42586769	3499	8
S01189	chr8	42586770	42600813	15	7
S01189	chr8	42600814	42610936	12	7
S01189	chr8	42610937	42615293	7	6
S01189	chr8	42615294	42616293	1	7
S01189	chr8	42616294	42694546	83	7
S01189	chr8	42694547	42698140	4	6
S01189	chr8	42698141	42879690	219	7
S01189	chr8	42879691	42882690	3	6
S01189	chr8	42882691	42947483	76	7
S01189	chr8	42947484	42948483	1	6
S01189	chr8	42948484	43366089	438	6
S01189	chr8	43366090	43370089	4	5
S01189	chr8	43370090	43421089	51	6
S01189	chr8	43421090	43425089	4	5
S01189	chr8	43425090	43438089	13	4
S01189	chr8	43438090	43486089	48	4
S01189	chr8	43486090	43526089	40	3
S01189	chr8	43526090	43636089	110	5
S01189	chr8	43636090	46857089	3221	5
S01189	chr8	46857090	47069089	212	3
S01189	chr8	47069090	47083089	14	2
S01189	chr8	47083090	47372089	289	3
S01189	chr8	47372090	47373089	1	1
S01189	chr8	47373090	47391089	18	1
S01189	chr8	47391090	47410089	19	3
S01189	chr8	47410090	47423089	13	1
S01189	chr8	47423090	47424089	1	4
S01189	chr8	47424090	83944273	37698	4
S01189	chr8	83944274	83945273	1	6
S01189	chr8	83945274	89385477	5620	6
S01189	chr8	89385478	89393477	8	8
S01189	chr8	89393478	94704296	5435	3
S01189	chr8	94704297	94752695	47	5
S01189	chr8	94752696	104933894	10953	3
S01189	chr8	104933895	104946675	15	2
S01189	chr8	104946676	110880936	6078	3
S01189	chr8	110880937	110905936	25	5
S01189	chr8	110905937	115104114	4292	5
S01189	chr8	115104115	115119114	15	2
S01189	chr8	115119115	138509341	24325	5
S01189	chr8	138509342	146363593	8848	4
S01225	chr8	1	1000	1	4
S01225	chr8	1001	23000	22	2
S01225	chr8	23001	56000	33	2
S01225	chr8	56001	3836926	3902	1
S01225	chr8	3836927	3865926	29	1
S01225	chr8	3865927	3868926	3	2
S01225	chr8	3868927	34115042	31827	2
S01225	chr8	34115043	34119042	4	8
S01225	chr8	34119043	34127042	8	33
S01225	chr8	34127043	34131042	4	34
S01225	chr8	34131043	34207042	76	35
S01225	chr8	34207043	34211042	4	31
S01225	chr8	34211043	34231042	20	32
S01225	chr8	34231043	34235042	4	30
S01225	chr8	34235043	34243042	8	27
S01225	chr8	34243043	34247042	4	20
S01225	chr8	34247043	34249042	2	19
S01225	chr8	34249043	34327042	78	18
S01225	chr8	34327043	34354042	27	2
S01225	chr8	34354043	35440807	1090	2
S01225	chr8	35440808	35444807	4	7
S01225	chr8	35444808	35457183	14	19
S01225	chr8	35457184	35472183	15	20
S01225	chr8	35472184	43422089	8628	20
S01225	chr8	43422090	43471089	49	17
S01225	chr8	43471090	43794089	323	17
S01225	chr8	43794090	43798089	4	2
S01225	chr8	43798090	43819089	21	1
S01225	chr8	43819090	43823089	4	11
S01225	chr8	43823090	43824089	1	12
S01225	chr8	43824090	43832089	8	13
S01225	chr8	43832090	43833089	1	15
S01225	chr8	43833090	43837089	4	17
S01225	chr8	43837090	43838089	1	13
S01225	chr8	43838090	43839089	1	6
S01225	chr8	43839090	46841089	3002	4
S01225	chr8	46841090	46842089	1	8
S01225	chr8	46842090	46844089	2	9
S01225	chr8	46844090	46845089	1	10
S01225	chr8	46845090	46855089	10	10
S01225	chr8	46855090	46856089	1	10
S01225	chr8	46856090	46862089	6	6
S01225	chr8	46862090	46869089	7	2
S01225	chr8	46869090	146363593	103915	3
S01233-mpl3	chr8	1	1000	1	4
S01233-mpl3	chr8	1001	25000	24	3
S01233-mpl3	chr8	25001	38149213	40009	3
S01233-mpl3	chr8	38149214	38154511	7	11
S01233-mpl3	chr8	38154512	38162068	9	51
S01233-mpl3	chr8	38162069	38165984	6	52
S01233-mpl3	chr8	38165985	38209711	58	51
S01233-mpl3	chr8	38209712	38546177	375	55
S01233-mpl3	chr8	38546178	38550177	4	61
S01233-mpl3	chr8	38550178	38699773	159	62
S01233-mpl3	chr8	38699774	38703919	6	56
S01233-mpl3	chr8	38703920	38707566	7	39
S01233-mpl3	chr8	38707567	38715566	8	20
S01233-mpl3	chr8	38715567	38719566	4	19
S01233-mpl3	chr8	38719567	38880848	191	19
S01233-mpl3	chr8	38880849	38881848	1	21
S01233-mpl3	chr8	38881849	38939935	67	20
S01233-mpl3	chr8	38939936	38941599	5	19
S01233-mpl3	chr8	38941600	39069232	133	19
S01233-mpl3	chr8	39069233	39073232	4	17
S01233-mpl3	chr8	39073233	39081232	8	16
S01233-mpl3	chr8	39081233	39094232	13	7
S01233-mpl3	chr8	39094233	39117232	23	7
S01233-mpl3	chr8	39117233	39118232	1	6
S01233-mpl3	chr8	39118233	40322391	1258	6
S01233-mpl3	chr8	40322392	40348391	26	6
S01233-mpl3	chr8	40348392	43823089	3801	5
S01233-mpl3	chr8	43823090	46842089	3019	5
S01233-mpl3	chr8	46842090	46843089	1	5
S01233-mpl3	chr8	46843090	46849089	6	4
S01233-mpl3	chr8	46849090	46855089	6	4
S01233-mpl3	chr8	46855090	46857089	2	5
S01233-mpl3	chr8	46857090	46862089	5	4
S01233-mpl3	chr8	46862090	49486434	2680	3
S01233-mpl3	chr8	49486435	49503434	17	3
S01233-mpl3	chr8	49503435	100715196	53040	4
S01233-mpl3	chr8	100715197	100719196	4	5
S01233-mpl3	chr8	100719197	146300593	48118	5
S01233-mpl3	chr8	146300594	146363593	63	3
S01251	chr8	1	10000	10	1
S01251	chr8	10001	16954133	17388	1
S01251	chr8	16954134	16970127	19	0
S01251	chr8	16970128	36209098	20515	1
S01251	chr8	36209099	36218098	9	3
S01251	chr8	36218099	37239098	1021	3
S01251	chr8	37239099	38085068	978	4
S01251	chr8	38085069	38090068	5	4
S01251	chr8	38090069	38135035	68	6
S01251	chr8	38135036	43423089	5795	6
S01251	chr8	43423090	43427089	4	5
S01251	chr8	43427090	43435089	8	2
S01251	chr8	43435090	43454089	19	0
S01251	chr8	43454090	43458089	4	1
S01251	chr8	43458090	43482089	24	2
S01251	chr8	43482090	43486089	4	0
S01251	chr8	43486090	43522089	36	0
S01251	chr8	43522090	43526089	4	1
S01251	chr8	43526090	43558089	32	5
S01251	chr8	43558090	43562089	4	3
S01251	chr8	43562090	43602089	40	2
S01251	chr8	43602090	43606089	4	1
S01251	chr8	43606090	43614089	8	0
S01251	chr8	43614090	43654089	40	0
S01251	chr8	43654090	43662089	8	0
S01251	chr8	43662090	43666089	4	0
S01251	chr8	43666090	43690089	24	1
S01251	chr8	43690090	43694089	4	0
S01251	chr8	43694090	43718089	24	0
S01251	chr8	43718090	43722089	4	0
S01251	chr8	43722090	43726089	4	1
S01251	chr8	43726090	43730089	4	2
S01251	chr8	43730090	43819089	89	3
S01251	chr8	43819090	43821089	2	1
S01251	chr8	43821090	43823089	2	0
S01251	chr8	43823090	43824089	1	0
S01251	chr8	43824090	46855089	3031	0
S01251	chr8	46855090	46857089	2	0
S01251	chr8	46857090	46863089	6	0
S01251	chr8	46863090	46882089	19	0
S01251	chr8	46882090	46886089	4	1
S01251	chr8	46886090	46917089	31	0
S01251	chr8	46917090	46921089	4	1
S01251	chr8	46921090	46988089	67	2
S01251	chr8	46988090	47068089	80	3
S01251	chr8	47068090	47084089	16	0
S01251	chr8	47084090	47209089	125	3
S01251	chr8	47209090	47225089	16	0
S01251	chr8	47225090	47233089	8	0
S01251	chr8	47233090	47261089	28	2
S01251	chr8	47261090	47269089	8	0
S01251	chr8	47269090	47281089	12	0
S01251	chr8	47281090	47366089	85	3
S01251	chr8	47366090	47367089	1	0
S01251	chr8	47367090	47374089	7	0
S01251	chr8	47374090	47394089	20	0
S01251	chr8	47394090	47411089	17	1
S01251	chr8	47411090	47427089	16	0
S01251	chr8	47427090	83715273	37466	2
S01251	chr8	83715274	83730273	15	0
S01251	chr8	83730274	87652170	4076	2
S01251	chr8	87652171	87668324	22	0
S01251	chr8	87668325	88508910	847	2
S01251	chr8	88508911	88546910	38	0
S01251	chr8	88546911	88672910	126	3
S01251	chr8	88672911	92162984	3587	3
S01251	chr8	92162985	92177984	15	0
S01251	chr8	92177985	108602817	17307	3
S01251	chr8	108602818	108610817	8	2
S01251	chr8	108610818	114149208	5702	3
S01251	chr8	114149209	114154208	5	0
S01251	chr8	114154209	114165208	11	0
S01251	chr8	114165209	114231167	67	2
S01251	chr8	114231168	114247167	16	1
S01251	chr8	114247168	115102114	859	3
S01251	chr8	115102115	115117114	15	0
S01251	chr8	115117115	115501114	384	3
S01251	chr8	115501115	115516114	15	1
S01251	chr8	115516115	116806905	1297	3
S01251	chr8	116806906	116826905	20	0
S01251	chr8	116826906	120355474	3617	3
S01251	chr8	120355475	120371474	16	0
S01251	chr8	120371475	121276299	1042	3
S01251	chr8	121276300	121292375	23	0
S01251	chr8	121292376	137365341	16769	3
S01251	chr8	137365342	137381341	16	1
S01251	chr8	137381342	146363593	9976	3
S01327-mpl2	chr8	1	1000	1	0
S01327-mpl2	chr8	1001	25000	24	1
S01327-mpl2	chr8	25001	688210	690	1
S01327-mpl2	chr8	688211	693210	5	5
S01327-mpl2	chr8	693211	3172926	2574	8
S01327-mpl2	chr8	3172927	3177926	5	10
S01327-mpl2	chr8	3177927	3226926	49	11
S01327-mpl2	chr8	3226927	3230926	4	8
S01327-mpl2	chr8	3230927	3248926	18	7
S01327-mpl2	chr8	3248927	4190926	942	6
S01327-mpl2	chr8	4190927	4194926	4	8
S01327-mpl2	chr8	4194927	4206926	12	9
S01327-mpl2	chr8	4206927	4268926	62	10
S01327-mpl2	chr8	4268927	4272926	4	10
S01327-mpl2	chr8	4272927	4312926	40	11
S01327-mpl2	chr8	4312927	4414926	102	12
S01327-mpl2	chr8	4414927	4419926	5	4
S01327-mpl2	chr8	4419927	37808013	35068	1
S01327-mpl2	chr8	37808014	37813013	5	5
S01327-mpl2	chr8	37813014	37822730	11	7
S01327-mpl2	chr8	37822731	37828000	9	10
S01327-mpl2	chr8	37828001	37843000	15	14
S01327-mpl2	chr8	37843001	37853000	10	18
S01327-mpl2	chr8	37853001	38015364	200	19
S01327-mpl2	chr8	38015365	38020364	5	18
S01327-mpl2	chr8	38020365	38042702	29	18
S01327-mpl2	chr8	38042703	38057319	16	17
S01327-mpl2	chr8	38057320	39020232	1116	14
S01327-mpl2	chr8	39020233	39022232	2	16
S01327-mpl2	chr8	39022233	39248232	226	17
S01327-mpl2	chr8	39248233	39418232	170	14
S01327-mpl2	chr8	39418233	39423232	5	14
S01327-mpl2	chr8	39423233	39444892	24	14
S01327-mpl2	chr8	39444893	41530450	2196	14
S01327-mpl2	chr8	41530451	41534450	4	13
S01327-mpl2	chr8	41534451	41627664	142	13
S01327-mpl2	chr8	41627665	41629664	2	12
S01327-mpl2	chr8	41629665	41642664	13	12
S01327-mpl2	chr8	41642665	41647664	5	3
S01327-mpl2	chr8	41647665	43837089	2408	2
S01327-mpl2	chr8	43837090	46842089	3005	1
S01327-mpl2	chr8	46842090	139316135	95922	3
S01327-mpl2	chr8	139316136	146363593	8020	3
S01472-mpl3	chr8	1	58000	58	3
S01472-mpl3	chr8	58001	152034	95	4
S01472-mpl3	chr8	152035	160034	8	2
S01472-mpl3	chr8	160035	167034	7	2
S01472-mpl3	chr8	167035	7778323	7789	2
S01472-mpl3	chr8	7778324	7870323	92	0
S01472-mpl3	chr8	7870324	10595981	2806	2
S01472-mpl3	chr8	10595982	10608981	13	2
S01472-mpl3	chr8	10608982	33589042	24423	2
S01472-mpl3	chr8	33589043	33599042	10	0
S01472-mpl3	chr8	33599043	36950098	3372	0
S01472-mpl3	chr8	36950099	36951098	1	12
S01472-mpl3	chr8	36951099	36954098	3	12
S01472-mpl3	chr8	36954099	36966098	12	16
S01472-mpl3	chr8	36966099	37307098	341	17
S01472-mpl3	chr8	37307099	37311098	4	14
S01472-mpl3	chr8	37311099	37312098	1	14
S01472-mpl3	chr8	37312099	37404098	92	14
S01472-mpl3	chr8	37404099	37408098	4	18
S01472-mpl3	chr8	37408099	38246711	1020	19
S01472-mpl3	chr8	38246712	38251573	6	15
S01472-mpl3	chr8	38251574	38264027	18	15
S01472-mpl3	chr8	38264028	38285912	48	14
S01472-mpl3	chr8	38285913	39194232	976	14
S01472-mpl3	chr8	39194233	39198232	4	13
S01472-mpl3	chr8	39198233	39205232	7	9
S01472-mpl3	chr8	39205233	39209232	4	6
S01472-mpl3	chr8	39209233	43798089	4969	5
S01472-mpl3	chr8	43798090	43818089	20	7
S01472-mpl3	chr8	43818090	43837089	19	4
S01472-mpl3	chr8	43837090	46840089	3003	3
S01472-mpl3	chr8	46840090	46844089	4	4
S01472-mpl3	chr8	46844090	46847089	3	3
S01472-mpl3	chr8	46847090	46854089	7	6
S01472-mpl3	chr8	46854090	86565078	40951	5
S01472-mpl3	chr8	86565079	86736078	171	4
S01472-mpl3	chr8	86736079	114675114	29191	5
S01472-mpl3	chr8	114675115	114682114	7	11
S01472-mpl3	chr8	114682115	114906114	224	11
S01472-mpl3	chr8	114906115	114914114	8	8
S01472-mpl3	chr8	114914115	146363593	33378	5
S01661	chr8	1	44000	44	4
S01661	chr8	44001	46000	2	3
S01661	chr8	46001	137034	92	3
S01661	chr8	137035	2248926	2232	1
S01661	chr8	2248927	2271926	23	2
S01661	chr8	2271927	7797323	5583	1
S01661	chr8	7797324	8048705	255	1
S01661	chr8	8048706	33359046	26810	1
S01661	chr8	33359047	33363479	7	1
S01661	chr8	33363480	37929497	4692	3
S01661	chr8	37929498	37935497	6	7
S01661	chr8	37935498	38919313	1167	9
S01661	chr8	38919314	38923313	4	10
S01661	chr8	38923314	40370391	1512	10
S01661	chr8	40370392	40375391	5	6
S01661	chr8	40375392	41660102	1394	5
S01661	chr8	41660103	41665102	5	4
S01661	chr8	41665103	102032150	62636	3
S01661	chr8	102032151	102061150	29	4
S01661	chr8	102061151	123557626	22252	4
S01661	chr8	123557627	123561626	4	5
S01661	chr8	123561627	123565626	4	6
S01661	chr8	123565627	123573626	8	8
S01661	chr8	123573627	123577626	4	8
S01661	chr8	123577627	123596626	19	9
S01661	chr8	123596627	123602626	6	8
S01661	chr8	123602627	123610626	8	7
S01661	chr8	123610627	146363593	24366	6
S01743-mpl3	chr8	1	1000	1	5
S01743-mpl3	chr8	1001	33000	32	3
S01743-mpl3	chr8	33001	37000	4	3
S01743-mpl3	chr8	37001	12027312	12332	2
S01743-mpl3	chr8	12027313	12259312	232	2
S01743-mpl3	chr8	12259313	12317312	58	2
S01743-mpl3	chr8	12317313	35718098	24782	2
S01743-mpl3	chr8	35718099	35726098	8	1
S01743-mpl3	chr8	35726099	35864098	138	0
S01743-mpl3	chr8	35864099	35872098	8	1
S01743-mpl3	chr8	35872099	36292098	420	2
S01743-mpl3	chr8	36292099	36357098	65	4
S01743-mpl3	chr8	36357099	37031098	674	2
S01743-mpl3	chr8	37031099	37035098	4	3
S01743-mpl3	chr8	37035099	37037098	2	4
S01743-mpl3	chr8	37037099	37048098	11	4
S01743-mpl3	chr8	37048099	42842987	6416	5
S01743-mpl3	chr8	42842988	42859326	19	2
S01743-mpl3	chr8	42859327	47027089	4206	2
S01743-mpl3	chr8	47027090	47049089	22	5
S01743-mpl3	chr8	47049090	55382602	8546	5
S01743-mpl3	chr8	55382603	56014951	630	2
S01743-mpl3	chr8	56014952	56034889	23	5
S01743-mpl3	chr8	56034890	60482555	4610	5
S01743-mpl3	chr8	60482556	60490555	8	3
S01743-mpl3	chr8	60490556	60740555	250	2
S01743-mpl3	chr8	60740556	60748555	8	3
S01743-mpl3	chr8	60748556	60780555	32	5
S01743-mpl3	chr8	60780556	65936203	5261	5
S01743-mpl3	chr8	65936204	65944203	8	4
S01743-mpl3	chr8	65944204	66387203	443	2
S01743-mpl3	chr8	66387204	66395203	8	3
S01743-mpl3	chr8	66395204	78182435	12358	4
S01743-mpl3	chr8	78182436	78344435	162	2
S01743-mpl3	chr8	78344436	78352435	8	3
S01743-mpl3	chr8	78352436	78368435	16	4
S01743-mpl3	chr8	78368436	78384435	16	3
S01743-mpl3	chr8	78384436	78399435	15	5
S01743-mpl3	chr8	78399436	79248435	849	5
S01743-mpl3	chr8	79248436	79256435	8	3
S01743-mpl3	chr8	79256436	79287435	31	2
S01743-mpl3	chr8	79287436	79303435	16	4
S01743-mpl3	chr8	79303436	79975212	693	2
S01743-mpl3	chr8	79975213	79978212	3	5
S01743-mpl3	chr8	79978213	80299212	321	5
S01743-mpl3	chr8	80299213	80301212	2	2
S01743-mpl3	chr8	80301213	81850838	1585	2
S01743-mpl3	chr8	81850839	81852838	2	5
S01743-mpl3	chr8	81852839	92910367	11415	5
S01743-mpl3	chr8	92910368	92975787	67	2
S01743-mpl3	chr8	92975788	93192296	231	2
S01743-mpl3	chr8	93192297	94601296	1409	5
S01743-mpl3	chr8	94601297	94629296	28	2
S01743-mpl3	chr8	94629297	94857699	265	2
S01743-mpl3	chr8	94857700	94973934	116	4
S01743-mpl3	chr8	94973935	94993934	20	2
S01743-mpl3	chr8	94993935	98740922	3996	5
S01743-mpl3	chr8	98740923	98746922	6	3
S01743-mpl3	chr8	98746923	98759922	13	3
S01743-mpl3	chr8	98759923	98951723	200	4
S01743-mpl3	chr8	98951724	99173525	266	2
S01743-mpl3	chr8	99173526	99175525	2	5
S01743-mpl3	chr8	99175526	102532067	3593	5
S01743-mpl3	chr8	102532068	102536067	4	2
S01743-mpl3	chr8	102536068	103261138	763	2
S01743-mpl3	chr8	103261139	127172720	24945	5
S01743-mpl3	chr8	127172721	127461720	289	2
S01743-mpl3	chr8	127461721	127463720	2	3
S01743-mpl3	chr8	127463721	127469720	6	3
S01743-mpl3	chr8	127469721	130365457	2905	4
S01743-mpl3	chr8	130365458	130373457	8	3
S01743-mpl3	chr8	130373458	130597457	224	2
S01743-mpl3	chr8	130597458	130600457	3	5
S01743-mpl3	chr8	130600458	138808341	8498	5
S01743-mpl3	chr8	138808342	138817341	9	2
S01743-mpl3	chr8	138817342	138823341	6	2
S01743-mpl3	chr8	138823342	138839341	16	3
S01743-mpl3	chr8	138839342	139090341	251	2
S01743-mpl3	chr8	139090342	139097341	7	3
S01743-mpl3	chr8	139097342	146300593	8197	5
S01743-mpl3	chr8	146300594	146363593	63	3

## Sheet: Average CN with t-to-t
Sample	Chromosome	Start	End	nMarker	CN
S00062	chr8	1	1000	1	3
S00062	chr8	1001	23000	22	2
S00062	chr8	23001	55000	32	2
S00062	chr8	55001	140034	86	2
S00062	chr8	140035	7110253	7140	1
S00062	chr8	7110254	7373424	268	1
S00062	chr8	7373425	7564424	191	0
S00062	chr8	7564425	7622424	58	2
S00062	chr8	7622425	7627424	5	2
S00062	chr8	7627425	7772323	148	1
S00062	chr8	7772324	7791323	19	0
S00062	chr8	7791324	7876323	85	0
S00062	chr8	7876324	7936323	60	1
S00062	chr8	7936324	7990705	58	2
S00062	chr8	7990706	7991705	1	2
S00062	chr8	7991706	8068705	77	1
S00062	chr8	8068706	8093705	25	2
S00062	chr8	8093706	11983674	4050	1
S00062	chr8	11983675	12185312	201	1
S00062	chr8	12185313	36029098	25225	1
S00062	chr8	36029099	36033098	4	2
S00062	chr8	36033099	36040098	7	12
S00062	chr8	36040099	36102098	62	16
S00062	chr8	36102099	36105098	3	17
S00062	chr8	36105099	36112098	7	18
S00062	chr8	36112099	36116098	4	19
S00062	chr8	36116099	36676098	560	20
S00062	chr8	36676099	36679098	3	24
S00062	chr8	36679099	36715098	36	23
S00062	chr8	36715099	37099098	384	23
S00062	chr8	37099099	37102098	3	20
S00062	chr8	37102099	37126098	24	20
S00062	chr8	37126099	37130098	4	19
S00062	chr8	37130099	37357098	227	20
S00062	chr8	37357099	37369098	12	19
S00062	chr8	37369099	37395098	26	18
S00062	chr8	37395099	37399098	4	19
S00062	chr8	37399099	37535098	136	20
S00062	chr8	37535099	37539098	4	19
S00062	chr8	37539099	37606163	83	19
S00062	chr8	37606164	37610248	10	18
S00062	chr8	37610249	37637676	41	19
S00062	chr8	37637677	37683509	51	18
S00062	chr8	37683510	37706082	53	17
S00062	chr8	37706083	37713344	9	16
S00062	chr8	37713345	37717344	4	14
S00062	chr8	37717345	37724641	9	13
S00062	chr8	37724642	38045702	374	12
S00062	chr8	38045703	38049702	4	13
S00062	chr8	38049703	38640177	683	14
S00062	chr8	38640178	38651339	13	13
S00062	chr8	38651340	38655339	4	12
S00062	chr8	38655340	38662339	7	11
S00062	chr8	38662340	38874714	250	10
S00062	chr8	38874715	38892382	25	13
S00062	chr8	38892383	38899382	7	11
S00062	chr8	38899383	39303232	419	10
S00062	chr8	39303233	39311232	8	9
S00062	chr8	39311233	39337232	26	9
S00062	chr8	39337233	39374232	37	11
S00062	chr8	39374233	39672016	342	10
S00062	chr8	39672017	39673016	1	9
S00062	chr8	39673017	39698736	34	9
S00062	chr8	39698737	40759204	1070	8
S00062	chr8	40759205	40763204	4	9
S00062	chr8	40763205	40786204	23	10
S00062	chr8	40786205	40790204	4	8
S00062	chr8	40790205	40882204	92	9
S00062	chr8	40882205	40886204	4	12
S00062	chr8	40886205	40921204	35	11
S00062	chr8	40921205	41397417	492	11
S00062	chr8	41397418	41421617	28	8
S00062	chr8	41421618	41430617	9	7
S00062	chr8	41430618	42014521	688	7
S00062	chr8	42014522	42031588	27	7
S00062	chr8	42031589	42041442	19	6
S00062	chr8	42041443	42048970	15	3
S00062	chr8	42048971	42810624	877	3
S00062	chr8	42810625	42830353	29	1
S00062	chr8	42830354	42867557	45	1
S00062	chr8	42867558	46849089	4017	3
S00062	chr8	46849090	46850089	1	3
S00062	chr8	46850090	46853089	3	3
S00062	chr8	46853090	46861089	8	3
S00062	chr8	46861090	46867089	6	4
S00062	chr8	46867090	46881089	14	3
S00062	chr8	46881090	137677341	94223	4
S00062	chr8	137677342	137688341	11	3
S00062	chr8	137688342	137699341	11	2
S00062	chr8	137699342	137858341	159	2
S00062	chr8	137858342	146266614	9394	5
S00062	chr8	146266615	146363593	105	6
S00141	chr8	1	1000	1	2
S00141	chr8	1001	23000	22	1
S00141	chr8	23001	7017253	7165	1
S00141	chr8	7017254	7024253	7	2
S00141	chr8	7024254	7067253	43	2
S00141	chr8	7067254	7073253	6	2
S00141	chr8	7073254	8065705	1004	2
S00141	chr8	8065706	8091705	26	0
S00141	chr8	8091706	35979098	29428	1
S00141	chr8	35979099	36979098	1000	2
S00141	chr8	36979099	37922497	1031	3
S00141	chr8	37922498	37925497	3	5
S00141	chr8	37925498	37926497	1	5
S00141	chr8	37926498	37930497	4	7
S00141	chr8	37930498	37943497	13	8
S00141	chr8	37943498	38542177	731	9
S00141	chr8	38542178	38550177	8	7
S00141	chr8	38550178	38768566	233	5
S00141	chr8	38768567	52998738	14755	4
S00141	chr8	52998739	59327046	6519	3
S00141	chr8	59327047	59329520	4	3
S00141	chr8	59329521	83689273	25248	3
S00141	chr8	83689274	85737273	2048	4
S00141	chr8	85737274	85744273	7	3
S00141	chr8	85744274	85869273	125	1
S00141	chr8	85869274	85876273	7	3
S00141	chr8	85876274	112155626	27503	4
S00141	chr8	112155627	114733114	2668	3
S00141	chr8	114733115	146286593	33482	4
S00141	chr8	146286594	146363593	77	5
S00186	chr8	1	37224098	38947	1
S00186	chr8	37224099	38266820	1235	8
S00186	chr8	38266821	38672339	435	21
S00186	chr8	38672340	38884382	257	5
S00186	chr8	38884383	39202232	333	7
S00186	chr8	39202233	40350391	1202	2
S00186	chr8	40350392	40809204	467	4
S00186	chr8	40809205	41593597	883	2
S00186	chr8	41593598	42164965	633	5
S00186	chr8	42164966	43820089	1813	2
S00186	chr8	43820090	43823089	3	3
S00186	chr8	43823090	43828089	5	2
S00186	chr8	43828090	49064434	5292	3
S00186	chr8	49064435	49366434	302	2
S00186	chr8	49366435	50731844	1376	1
S00186	chr8	50731845	52962738	2262	2
S00186	chr8	52962739	54117500	1218	1
S00186	chr8	54117501	76420511	23180	3
S00186	chr8	76420512	76443511	23	4
S00186	chr8	76443512	114093411	39098	5
S00186	chr8	114093412	146363593	34205	3
S00338	chr8	1	25000	25	1
S00338	chr8	25001	151034	127	1
S00338	chr8	151035	37934497	39593	2
S00338	chr8	37934498	38725566	938	9
S00338	chr8	38725567	38741566	16	11
S00338	chr8	38741567	38759566	18	6
S00338	chr8	38759567	38835680	82	5
S00338	chr8	38835681	38848836	21	4
S00338	chr8	38848837	40410809	1651	2
S00338	chr8	40410810	40435809	25	3
S00338	chr8	40435810	40448791	14	3
S00338	chr8	40448792	40471791	23	4
S00338	chr8	40471792	42079727	1765	5
S00338	chr8	42079728	46842089	4929	2
S00338	chr8	46842090	46848089	6	3
S00338	chr8	46848090	46857089	9	4
S00338	chr8	46857090	50962844	4172	5
S00338	chr8	50962845	51911429	972	4
S00338	chr8	51911430	86228638	35439	3
S00338	chr8	86228639	86754078	554	4
S00338	chr8	86754079	88244910	1595	2
S00338	chr8	88244911	88947205	703	1
S00338	chr8	88947206	146363593	60492	2
S00454	chr8	1	23000	23	3
S00454	chr8	23001	56000	33	3
S00454	chr8	56001	38079068	39878	3
S00454	chr8	38079069	38081068	2	7
S00454	chr8	38081069	38135035	77	7
S00454	chr8	38135036	38143162	12	10
S00454	chr8	38143163	38449177	367	16
S00454	chr8	38449178	46845089	8838	3
S00454	chr8	46845090	46862089	17	4
S00454	chr8	46862090	46864089	2	5
S00454	chr8	46864090	76061511	30235	5
S00454	chr8	76061512	76070511	9	5
S00454	chr8	76070512	78171435	2115	5
S00454	chr8	78171436	78173435	2	5
S00454	chr8	78173436	146363593	71559	5
S00473	chr8	1	25000	25	1
S00473	chr8	25001	37979678	39779	1
S00473	chr8	37979679	38456177	595	10
S00473	chr8	38456178	38471177	15	10
S00473	chr8	38471178	38959475	549	9
S00473	chr8	38959476	39569425	635	11
S00473	chr8	39569426	41690102	2260	3
S00473	chr8	41690103	41863086	194	5
S00473	chr8	41863087	42349943	594	5
S00473	chr8	42349944	47506089	5245	4
S00473	chr8	47506090	50022844	2583	4
S00473	chr8	50022845	50198844	176	4
S00473	chr8	50198845	146363593	100519	3
S00674	chr8	1	1000	1	4
S00674	chr8	1001	36000	35	3
S00674	chr8	36001	36885098	38572	3
S00674	chr8	36885099	36889098	4	16
S00674	chr8	36889099	37142098	253	18
S00674	chr8	37142099	37144098	2	17
S00674	chr8	37144099	37249098	105	17
S00674	chr8	37249099	37253098	4	16
S00674	chr8	37253099	38075068	954	15
S00674	chr8	38075069	38079068	4	18
S00674	chr8	38079069	38083068	4	19
S00674	chr8	38083069	38087068	4	20
S00674	chr8	38087069	38131658	65	21
S00674	chr8	38131659	38135035	6	25
S00674	chr8	38135036	38150213	22	27
S00674	chr8	38150214	38153511	5	25
S00674	chr8	38153512	38283241	176	24
S00674	chr8	38283242	38286912	8	22
S00674	chr8	38286913	38500177	219	20
S00674	chr8	38500178	38504177	4	16
S00674	chr8	38504178	38512177	8	14
S00674	chr8	38512178	38516177	4	13
S00674	chr8	38516178	38524177	8	12
S00674	chr8	38524178	38528177	4	6
S00674	chr8	38528178	38539177	11	6
S00674	chr8	38539178	38555177	16	6
S00674	chr8	38555178	38559177	4	6
S00674	chr8	38559178	43433089	5316	5
S00674	chr8	43433090	43452089	19	3
S00674	chr8	43452090	43609089	157	3
S00674	chr8	43609090	43664089	55	1
S00674	chr8	43664090	43821089	157	3
S00674	chr8	43821090	46983089	3162	3
S00674	chr8	46983090	46986089	3	3
S00674	chr8	46986090	47376089	390	3
S00674	chr8	47376090	47390089	14	4
S00674	chr8	47390090	146363593	103394	4
S01112	chr8	1	25000	25	5
S01112	chr8	25001	156034	132	3
S01112	chr8	156035	31186624	32670	1
S01112	chr8	31186625	31199624	13	2
S01112	chr8	31199625	36174098	5057	3
S01112	chr8	36174099	38178699	2180	5
S01112	chr8	38178700	38359978	223	8
S01112	chr8	38359979	41595597	3461	3
S01112	chr8	41595598	41679102	86	5
S01112	chr8	41679103	42391943	841	7
S01112	chr8	42391944	42491778	103	5
S01112	chr8	42491779	46845089	4439	3
S01112	chr8	46845090	46848089	3	3
S01112	chr8	46848090	46857089	9	3
S01112	chr8	46857090	46994089	137	4
S01112	chr8	46994090	47391089	397	4
S01112	chr8	47391090	146363593	103393	5
S01233-mpl3	chr8	1	1000	1	4
S01233-mpl3	chr8	1001	25000	24	3
S01233-mpl3	chr8	25001	38149213	40009	3
S01233-mpl3	chr8	38149214	38154511	7	11
S01233-mpl3	chr8	38154512	38162068	9	51
S01233-mpl3	chr8	38162069	38165984	6	52
S01233-mpl3	chr8	38165985	38209711	58	51
S01233-mpl3	chr8	38209712	38546177	375	55
S01233-mpl3	chr8	38546178	38550177	4	61
S01233-mpl3	chr8	38550178	38699773	159	62
S01233-mpl3	chr8	38699774	38703919	6	56
S01233-mpl3	chr8	38703920	38707566	7	39
S01233-mpl3	chr8	38707567	38715566	8	20
S01233-mpl3	chr8	38715567	38719566	4	19
S01233-mpl3	chr8	38719567	38880848	191	19
S01233-mpl3	chr8	38880849	38881848	1	21
S01233-mpl3	chr8	38881849	38939935	67	20
S01233-mpl3	chr8	38939936	38941599	5	19
S01233-mpl3	chr8	38941600	39069232	133	19
S01233-mpl3	chr8	39069233	39073232	4	17
S01233-mpl3	chr8	39073233	39081232	8	16
S01233-mpl3	chr8	39081233	39094232	13	7
S01233-mpl3	chr8	39094233	39117232	23	7
S01233-mpl3	chr8	39117233	39118232	1	6
S01233-mpl3	chr8	39118233	40322391	1258	6
S01233-mpl3	chr8	40322392	40348391	26	6
S01233-mpl3	chr8	40348392	43823089	3801	5
S01233-mpl3	chr8	43823090	46842089	3019	5
S01233-mpl3	chr8	46842090	46843089	1	5
S01233-mpl3	chr8	46843090	46849089	6	4
S01233-mpl3	chr8	46849090	46855089	6	4
S01233-mpl3	chr8	46855090	46857089	2	5
S01233-mpl3	chr8	46857090	46862089	5	4
S01233-mpl3	chr8	46862090	49486434	2680	3
S01233-mpl3	chr8	49486435	49503434	17	3
S01233-mpl3	chr8	49503435	100715196	53040	4
S01233-mpl3	chr8	100715197	100719196	4	5
S01233-mpl3	chr8	100719197	146300593	48118	5
S01233-mpl3	chr8	146300594	146363593	63	3

## Sheet: Average CN without t-to-t
Sample	Chromosome	Start	End	nMarker	CN
S00148	chr8	1	32000	32	1
S00148	chr8	32001	34364042	36034	1
S00148	chr8	34364043	34787042	423	3
S00148	chr8	34787043	36023098	1257	2
S00148	chr8	36023099	36188098	165	6
S00148	chr8	36188099	36419098	231	7
S00148	chr8	36419099	37795013	1454	8
S00148	chr8	37795014	38584177	931	7
S00148	chr8	38584178	41010204	2550	3
S00148	chr8	41010205	50653844	10028	4
S00148	chr8	50653845	50797844	144	5
S00148	chr8	50797845	50884844	87	4
S00148	chr8	50884845	50990844	106	3
S00148	chr8	50990845	52085429	1118	3
S00148	chr8	52085430	55636951	3672	3
S00148	chr8	55636952	58251194	2691	3
S00148	chr8	58251195	59159945	909	4
S00148	chr8	59159946	119049453	62168	2
S00148	chr8	119049454	119867108	825	3
S00148	chr8	119867109	120065105	203	3
S00148	chr8	120065106	121269656	1349	3
S00148	chr8	121269657	146363593	26792	3
S00204-mpl3.5	chr8	1	25000	25	4
S00204-mpl3.5	chr8	25001	105000	80	4
S00204-mpl3.5	chr8	105001	36857098	38475	3
S00204-mpl3.5	chr8	36857099	38227711	1552	11
S00204-mpl3.5	chr8	38227712	38229711	2	24
S00204-mpl3.5	chr8	38229712	38859690	702	24
S00204-mpl3.5	chr8	38859691	38867513	9	18
S00204-mpl3.5	chr8	38867514	39235232	395	11
S00204-mpl3.5	chr8	39235233	39260232	25	4
S00204-mpl3.5	chr8	39260233	39377232	117	4
S00204-mpl3.5	chr8	39377233	39389232	12	6
S00204-mpl3.5	chr8	39389233	39908736	572	10
S00204-mpl3.5	chr8	39908737	43823089	4242	6
S00204-mpl3.5	chr8	43823090	146363593	106961	4
S00321	chr8	1	1000	1	2
S00321	chr8	1001	23000	22	1
S00321	chr8	23001	34921042	36600	1
S00321	chr8	34921043	34926042	5	2
S00321	chr8	34926043	34934042	8	4
S00321	chr8	34934043	43817089	9566	5
S00321	chr8	43817090	43821089	4	4
S00321	chr8	43821090	43827089	6	4
S00321	chr8	43827090	43828089	1	5
S00321	chr8	43828090	43832089	4	4
S00321	chr8	43832090	43837089	5	4
S00321	chr8	43837090	46844089	3007	3
S00321	chr8	46844090	46849089	5	3
S00321	chr8	46849090	46855089	6	3
S00321	chr8	46855090	46857089	2	4
S00321	chr8	46857090	143610101	100452	2
S00321	chr8	143610102	145023462	1738	3
S00321	chr8	145023463	145024912	2	1
S00321	chr8	145024913	146363593	1735	1
S00408	chr8	1	55000	55	2
S00408	chr8	55001	36999098	38667	2
S00408	chr8	36999099	37058098	59	3
S00408	chr8	37058099	37298098	240	1
S00408	chr8	37298099	37306098	8	4
S00408	chr8	37306099	37329098	23	7
S00408	chr8	37329099	38805566	1711	7
S00408	chr8	38805567	93297296	56401	2
S00408	chr8	93297297	146363593	56005	2
S00422	chr8	1	10000	10	2
S00422	chr8	10001	24000	14	2
S00422	chr8	24001	37872000	39654	1
S00422	chr8	37872001	37880000	8	2
S00422	chr8	37880001	38136936	330	5
S00422	chr8	38136937	38137248	2	6
S00422	chr8	38137249	39231232	1218	6
S00422	chr8	39231233	39237232	6	3
S00422	chr8	39237233	39381232	144	2
S00422	chr8	39381233	39388232	7	4
S00422	chr8	39388233	39518074	144	6
S00422	chr8	39518075	39532735	18	5
S00422	chr8	39532736	39580425	54	4
S00422	chr8	39580426	43159304	3925	4
S00422	chr8	43159305	43162966	5	3
S00422	chr8	43162967	43187801	29	2
S00422	chr8	43187802	146363593	107601	2
S00504	chr8	1	144034	145	2
S00504	chr8	144035	155034	11	1
S00504	chr8	155035	7075253	7090	1
S00504	chr8	7075254	7085253	10	3
S00504	chr8	7085254	7925323	848	3
S00504	chr8	7925324	8060705	139	2
S00504	chr8	8060706	26213186	19211	1
S00504	chr8	26213187	26217186	4	2
S00504	chr8	26217187	26241756	33	3
S00504	chr8	26241757	27156088	958	3
S00504	chr8	27156089	27160088	4	3
S00504	chr8	27160089	31923624	5111	2
S00504	chr8	31923625	31969624	46	1
S00504	chr8	31969625	37997595	6222	1
S00504	chr8	37997596	38000595	3	4
S00504	chr8	38000596	38001595	1	4
S00504	chr8	38001596	38316978	421	5
S00504	chr8	38316979	38317978	1	4
S00504	chr8	38317979	38320978	3	4
S00504	chr8	38320979	38368978	48	5
S00504	chr8	38368979	39426232	1122	4
S00504	chr8	39426233	39431232	5	3
S00504	chr8	39431233	39436232	5	3
S00504	chr8	39436233	46922089	7866	2
S00504	chr8	46922090	47004089	82	2
S00504	chr8	47004090	146363593	103780	3
S00509	chr8	1	1000	1	5
S00509	chr8	1001	25000	24	3
S00509	chr8	25001	143034	119	3
S00509	chr8	143035	16340505	16621	1
S00509	chr8	16340506	16344505	4	1
S00509	chr8	16344506	16355505	11	1
S00509	chr8	16355506	16368505	13	1
S00509	chr8	16368506	16384505	16	1
S00509	chr8	16384506	36674098	21588	3
S00509	chr8	36674099	36682098	8	8
S00509	chr8	36682099	39457892	3060	16
S00509	chr8	39457893	39477256	24	3
S00509	chr8	39477257	99690644	62423	3
S00509	chr8	99690645	146363593	49257	5
S00996	chr8	1	23000	23	3
S00996	chr8	23001	56000	33	3
S00996	chr8	56001	114000	58	4
S00996	chr8	114001	156034	43	3
S00996	chr8	156035	158034	2	3
S00996	chr8	158035	163034	5	2
S00996	chr8	163035	4386926	4344	1
S00996	chr8	4386927	37843000	35141	2
S00996	chr8	37843001	37848000	5	15
S00996	chr8	37848001	37854000	6	17
S00996	chr8	37854001	39242232	1587	17
S00996	chr8	39242233	39250232	8	25
S00996	chr8	39250233	39257232	7	26
S00996	chr8	39257233	39386232	129	27
S00996	chr8	39386233	39390232	4	19
S00996	chr8	39390233	39434232	44	17
S00996	chr8	39434233	39438232	4	15
S00996	chr8	39438233	39715736	330	16
S00996	chr8	39715737	39722736	7	16
S00996	chr8	39722737	39829736	107	16
S00996	chr8	39829737	39838736	9	10
S00996	chr8	39838737	39842736	4	8
S00996	chr8	39842737	41361223	1534	8
S00996	chr8	41361224	41365661	7	9
S00996	chr8	41365662	43337089	2281	10
S00996	chr8	43337090	43341089	4	8
S00996	chr8	43341090	43357089	16	6
S00996	chr8	43357090	43375089	18	6
S00996	chr8	43375090	43620089	245	5
S00996	chr8	43620090	43632089	12	3
S00996	chr8	43632090	146363593	107152	3
S01143	chr8	1	23000	23	3
S01143	chr8	23001	53000	30	3
S01143	chr8	53001	23833097	24878	2
S01143	chr8	23833098	23957097	124	4
S01143	chr8	23957098	33749042	10396	2
S01143	chr8	33749043	34289042	540	4
S01143	chr8	34289043	34291042	2	2
S01143	chr8	34291043	36266098	1996	2
S01143	chr8	36266099	36272098	6	3
S01143	chr8	36272099	36274098	2	3
S01143	chr8	36274099	36624098	350	4
S01143	chr8	36624099	36670098	46	4
S01143	chr8	36670099	36682098	12	6
S01143	chr8	36682099	41908555	5693	7
S01143	chr8	41908556	41909555	1	4
S01143	chr8	41909556	43485089	1771	4
S01143	chr8	43485090	43496089	11	2
S01143	chr8	43496090	57462563	14246	4
S01143	chr8	57462564	64134626	6860	5
S01143	chr8	64134627	64140626	6	4
S01143	chr8	64140627	64276626	136	4
S01143	chr8	64276627	64278626	2	6
S01143	chr8	64278627	68152168	4094	6
S01143	chr8	68152169	68153528	3	4
S01143	chr8	68153529	139180093	73773	4
S01143	chr8	139180094	139195975	20	1
S01143	chr8	139195976	146363593	8148	1
S01189	chr8	1	1000	1	3
S01189	chr8	1001	24978165	26156	2
S01189	chr8	24978166	24996165	18	1
S01189	chr8	24996166	35570522	11107	2
S01189	chr8	35570523	35574522	4	5
S01189	chr8	35574523	35575522	1	7
S01189	chr8	35575523	35582940	9	7
S01189	chr8	35582941	39388232	4097	7
S01189	chr8	39388233	42586769	3499	8
S01189	chr8	42586770	42600813	15	7
S01189	chr8	42600814	42610936	12	7
S01189	chr8	42610937	42615293	7	6
S01189	chr8	42615294	42616293	1	7
S01189	chr8	42616294	42694546	83	7
S01189	chr8	42694547	42698140	4	6
S01189	chr8	42698141	42879690	219	7
S01189	chr8	42879691	42882690	3	6
S01189	chr8	42882691	42947483	76	7
S01189	chr8	42947484	42948483	1	6
S01189	chr8	42948484	43366089	438	6
S01189	chr8	43366090	43370089	4	5
S01189	chr8	43370090	43421089	51	6
S01189	chr8	43421090	43425089	4	5
S01189	chr8	43425090	43438089	13	4
S01189	chr8	43438090	43486089	48	4
S01189	chr8	43486090	43526089	40	3
S01189	chr8	43526090	43636089	110	5
S01189	chr8	43636090	46857089	3221	5
S01189	chr8	46857090	47069089	212	3
S01189	chr8	47069090	47083089	14	2
S01189	chr8	47083090	47372089	289	3
S01189	chr8	47372090	47373089	1	1
S01189	chr8	47373090	47391089	18	1
S01189	chr8	47391090	47410089	19	3
S01189	chr8	47410090	47423089	13	1
S01189	chr8	47423090	47424089	1	4
S01189	chr8	47424090	83944273	37698	4
S01189	chr8	83944274	83945273	1	6
S01189	chr8	83945274	89385477	5620	6
S01189	chr8	89385478	89393477	8	8
S01189	chr8	89393478	94704296	5435	3
S01189	chr8	94704297	94752695	47	5
S01189	chr8	94752696	104933894	10953	3
S01189	chr8	104933895	104946675	15	2
S01189	chr8	104946676	110880936	6078	3
S01189	chr8	110880937	110905936	25	5
S01189	chr8	110905937	115104114	4292	5
S01189	chr8	115104115	115119114	15	2
S01189	chr8	115119115	138509341	24325	5
S01189	chr8	138509342	146363593	8848	4
S01225	chr8	1	1000	1	4
S01225	chr8	1001	23000	22	2
S01225	chr8	23001	56000	33	2
S01225	chr8	56001	3836926	3902	1
S01225	chr8	3836927	3865926	29	1
S01225	chr8	3865927	3868926	3	2
S01225	chr8	3868927	34115042	31827	2
S01225	chr8	34115043	34119042	4	8
S01225	chr8	34119043	34127042	8	33
S01225	chr8	34127043	34131042	4	34
S01225	chr8	34131043	34207042	76	35
S01225	chr8	34207043	34211042	4	31
S01225	chr8	34211043	34231042	20	32
S01225	chr8	34231043	34235042	4	30
S01225	chr8	34235043	34243042	8	27
S01225	chr8	34243043	34247042	4	20
S01225	chr8	34247043	34249042	2	19
S01225	chr8	34249043	34327042	78	18
S01225	chr8	34327043	34354042	27	2
S01225	chr8	34354043	35440807	1090	2
S01225	chr8	35440808	35444807	4	7
S01225	chr8	35444808	35457183	14	19
S01225	chr8	35457184	35472183	15	20
S01225	chr8	35472184	43422089	8628	20
S01225	chr8	43422090	43471089	49	17
S01225	chr8	43471090	43794089	323	17
S01225	chr8	43794090	43798089	4	2
S01225	chr8	43798090	43819089	21	1
S01225	chr8	43819090	43823089	4	11
S01225	chr8	43823090	43824089	1	12
S01225	chr8	43824090	43832089	8	13
S01225	chr8	43832090	43833089	1	15
S01225	chr8	43833090	43837089	4	17
S01225	chr8	43837090	43838089	1	13
S01225	chr8	43838090	43839089	1	6
S01225	chr8	43839090	46841089	3002	4
S01225	chr8	46841090	46842089	1	8
S01225	chr8	46842090	46844089	2	9
S01225	chr8	46844090	46845089	1	10
S01225	chr8	46845090	46855089	10	10
S01225	chr8	46855090	46856089	1	10
S01225	chr8	46856090	46862089	6	6
S01225	chr8	46862090	46869089	7	2
S01225	chr8	46869090	146363593	103915	3
S01251	chr8	1	10000	10	1
S01251	chr8	10001	16954133	17388	1
S01251	chr8	16954134	16970127	19	0
S01251	chr8	16970128	36209098	20515	1
S01251	chr8	36209099	36218098	9	3
S01251	chr8	36218099	37239098	1021	3
S01251	chr8	37239099	38085068	978	4
S01251	chr8	38085069	38090068	5	4
S01251	chr8	38090069	38135035	68	6
S01251	chr8	38135036	43423089	5795	6
S01251	chr8	43423090	43427089	4	5
S01251	chr8	43427090	43435089	8	2
S01251	chr8	43435090	43454089	19	0
S01251	chr8	43454090	43458089	4	1
S01251	chr8	43458090	43482089	24	2
S01251	chr8	43482090	43486089	4	0
S01251	chr8	43486090	43522089	36	0
S01251	chr8	43522090	43526089	4	1
S01251	chr8	43526090	43558089	32	5
S01251	chr8	43558090	43562089	4	3
S01251	chr8	43562090	43602089	40	2
S01251	chr8	43602090	43606089	4	1
S01251	chr8	43606090	43614089	8	0
S01251	chr8	43614090	43654089	40	0
S01251	chr8	43654090	43662089	8	0
S01251	chr8	43662090	43666089	4	0
S01251	chr8	43666090	43690089	24	1
S01251	chr8	43690090	43694089	4	0
S01251	chr8	43694090	43718089	24	0
S01251	chr8	43718090	43722089	4	0
S01251	chr8	43722090	43726089	4	1
S01251	chr8	43726090	43730089	4	2
S01251	chr8	43730090	43819089	89	3
S01251	chr8	43819090	43821089	2	1
S01251	chr8	43821090	43823089	2	0
S01251	chr8	43823090	43824089	1	0
S01251	chr8	43824090	46855089	3031	0
S01251	chr8	46855090	46857089	2	0
S01251	chr8	46857090	46863089	6	0
S01251	chr8	46863090	46882089	19	0
S01251	chr8	46882090	46886089	4	1
S01251	chr8	46886090	46917089	31	0
S01251	chr8	46917090	46921089	4	1
S01251	chr8	46921090	46988089	67	2
S01251	chr8	46988090	47068089	80	3
S01251	chr8	47068090	47084089	16	0
S01251	chr8	47084090	47209089	125	3
S01251	chr8	47209090	47225089	16	0
S01251	chr8	47225090	47233089	8	0
S01251	chr8	47233090	47261089	28	2
S01251	chr8	47261090	47269089	8	0
S01251	chr8	47269090	47281089	12	0
S01251	chr8	47281090	47366089	85	3
S01251	chr8	47366090	47367089	1	0
S01251	chr8	47367090	47374089	7	0
S01251	chr8	47374090	47394089	20	0
S01251	chr8	47394090	47411089	17	1
S01251	chr8	47411090	47427089	16	0
S01251	chr8	47427090	83715273	37466	2
S01251	chr8	83715274	83730273	15	0
S01251	chr8	83730274	87652170	4076	2
S01251	chr8	87652171	87668324	22	0
S01251	chr8	87668325	88508910	847	2
S01251	chr8	88508911	88546910	38	0
S01251	chr8	88546911	88672910	126	3
S01251	chr8	88672911	92162984	3587	3
S01251	chr8	92162985	92177984	15	0
S01251	chr8	92177985	108602817	17307	3
S01251	chr8	108602818	108610817	8	2
S01251	chr8	108610818	114149208	5702	3
S01251	chr8	114149209	114154208	5	0
S01251	chr8	114154209	114165208	11	0
S01251	chr8	114165209	114231167	67	2
S01251	chr8	114231168	114247167	16	1
S01251	chr8	114247168	115102114	859	3
S01251	chr8	115102115	115117114	15	0
S01251	chr8	115117115	115501114	384	3
S01251	chr8	115501115	115516114	15	1
S01251	chr8	115516115	116806905	1297	3
S01251	chr8	116806906	116826905	20	0
S01251	chr8	116826906	120355474	3617	3
S01251	chr8	120355475	120371474	16	0
S01251	chr8	120371475	121276299	1042	3
S01251	chr8	121276300	121292375	23	0
S01251	chr8	121292376	137365341	16769	3
S01251	chr8	137365342	137381341	16	1
S01251	chr8	137381342	146363593	9976	3
S01327-mpl2	chr8	1	1000	1	0
S01327-mpl2	chr8	1001	25000	24	1
S01327-mpl2	chr8	25001	688210	690	1
S01327-mpl2	chr8	688211	693210	5	5
S01327-mpl2	chr8	693211	3172926	2574	8
S01327-mpl2	chr8	3172927	3177926	5	10
S01327-mpl2	chr8	3177927	3226926	49	11
S01327-mpl2	chr8	3226927	3230926	4	8
S01327-mpl2	chr8	3230927	3248926	18	7
S01327-mpl2	chr8	3248927	4190926	942	6
S01327-mpl2	chr8	4190927	4194926	4	8
S01327-mpl2	chr8	4194927	4206926	12	9
S01327-mpl2	chr8	4206927	4268926	62	10
S01327-mpl2	chr8	4268927	4272926	4	10
S01327-mpl2	chr8	4272927	4312926	40	11
S01327-mpl2	chr8	4312927	4414926	102	12
S01327-mpl2	chr8	4414927	4419926	5	4
S01327-mpl2	chr8	4419927	37808013	35068	1
S01327-mpl2	chr8	37808014	37813013	5	5
S01327-mpl2	chr8	37813014	37822730	11	7
S01327-mpl2	chr8	37822731	37828000	9	10
S01327-mpl2	chr8	37828001	37843000	15	14
S01327-mpl2	chr8	37843001	37853000	10	18
S01327-mpl2	chr8	37853001	38015364	200	19
S01327-mpl2	chr8	38015365	38020364	5	18
S01327-mpl2	chr8	38020365	38042702	29	18
S01327-mpl2	chr8	38042703	38057319	16	17
S01327-mpl2	chr8	38057320	39020232	1116	14
S01327-mpl2	chr8	39020233	39022232	2	16
S01327-mpl2	chr8	39022233	39248232	226	17
S01327-mpl2	chr8	39248233	39418232	170	14
S01327-mpl2	chr8	39418233	39423232	5	14
S01327-mpl2	chr8	39423233	39444892	24	14
S01327-mpl2	chr8	39444893	41530450	2196	14
S01327-mpl2	chr8	41530451	41534450	4	13
S01327-mpl2	chr8	41534451	41627664	142	13
S01327-mpl2	chr8	41627665	41629664	2	12
S01327-mpl2	chr8	41629665	41642664	13	12
S01327-mpl2	chr8	41642665	41647664	5	3
S01327-mpl2	chr8	41647665	43837089	2408	2
S01327-mpl2	chr8	43837090	46842089	3005	1
S01327-mpl2	chr8	46842090	139316135	95922	3
S01327-mpl2	chr8	139316136	146363593	8020	3
S01472-mpl3	chr8	1	58000	58	3
S01472-mpl3	chr8	58001	152034	95	4
S01472-mpl3	chr8	152035	160034	8	2
S01472-mpl3	chr8	160035	167034	7	2
S01472-mpl3	chr8	167035	7778323	7789	2
S01472-mpl3	chr8	7778324	7870323	92	0
S01472-mpl3	chr8	7870324	10595981	2806	2
S01472-mpl3	chr8	10595982	10608981	13	2
S01472-mpl3	chr8	10608982	33589042	24423	2
S01472-mpl3	chr8	33589043	33599042	10	0
S01472-mpl3	chr8	33599043	36950098	3372	0
S01472-mpl3	chr8	36950099	36951098	1	12
S01472-mpl3	chr8	36951099	36954098	3	12
S01472-mpl3	chr8	36954099	36966098	12	16
S01472-mpl3	chr8	36966099	37307098	341	17
S01472-mpl3	chr8	37307099	37311098	4	14
S01472-mpl3	chr8	37311099	37312098	1	14
S01472-mpl3	chr8	37312099	37404098	92	14
S01472-mpl3	chr8	37404099	37408098	4	18
S01472-mpl3	chr8	37408099	38246711	1020	19
S01472-mpl3	chr8	38246712	38251573	6	15
S01472-mpl3	chr8	38251574	38264027	18	15
S01472-mpl3	chr8	38264028	38285912	48	14
S01472-mpl3	chr8	38285913	39194232	976	14
S01472-mpl3	chr8	39194233	39198232	4	13
S01472-mpl3	chr8	39198233	39205232	7	9
S01472-mpl3	chr8	39205233	39209232	4	6
S01472-mpl3	chr8	39209233	43798089	4969	5
S01472-mpl3	chr8	43798090	43818089	20	7
S01472-mpl3	chr8	43818090	43837089	19	4
S01472-mpl3	chr8	43837090	46840089	3003	3
S01472-mpl3	chr8	46840090	46844089	4	4
S01472-mpl3	chr8	46844090	46847089	3	3
S01472-mpl3	chr8	46847090	46854089	7	6
S01472-mpl3	chr8	46854090	86565078	40951	5
S01472-mpl3	chr8	86565079	86736078	171	4
S01472-mpl3	chr8	86736079	114675114	29191	5
S01472-mpl3	chr8	114675115	114682114	7	11
S01472-mpl3	chr8	114682115	114906114	224	11
S01472-mpl3	chr8	114906115	114914114	8	8
S01472-mpl3	chr8	114914115	146363593	33378	5
S01661	chr8	1	44000	44	4
S01661	chr8	44001	46000	2	3
S01661	chr8	46001	137034	92	3
S01661	chr8	137035	2248926	2232	1
S01661	chr8	2248927	2271926	23	2
S01661	chr8	2271927	7797323	5583	1
S01661	chr8	7797324	8048705	255	1
S01661	chr8	8048706	33359046	26810	1
S01661	chr8	33359047	33363479	7	1
S01661	chr8	33363480	37929497	4692	3
S01661	chr8	37929498	37935497	6	7
S01661	chr8	37935498	38919313	1167	9
S01661	chr8	38919314	38923313	4	10
S01661	chr8	38923314	40370391	1512	10
S01661	chr8	40370392	40375391	5	6
S01661	chr8	40375392	41660102	1394	5
S01661	chr8	41660103	41665102	5	4
S01661	chr8	41665103	102032150	62636	3
S01661	chr8	102032151	102061150	29	4
S01661	chr8	102061151	123557626	22252	4
S01661	chr8	123557627	123561626	4	5
S01661	chr8	123561627	123565626	4	6
S01661	chr8	123565627	123573626	8	8
S01661	chr8	123573627	123577626	4	8
S01661	chr8	123577627	123596626	19	9
S01661	chr8	123596627	123602626	6	8
S01661	chr8	123602627	123610626	8	7
S01661	chr8	123610627	146363593	24366	6
S01743-mpl3	chr8	1	1000	1	5
S01743-mpl3	chr8	1001	33000	32	3
S01743-mpl3	chr8	33001	37000	4	3
S01743-mpl3	chr8	37001	12027312	12332	2
S01743-mpl3	chr8	12027313	12259312	232	2
S01743-mpl3	chr8	12259313	12317312	58	2
S01743-mpl3	chr8	12317313	35718098	24782	2
S01743-mpl3	chr8	35718099	35726098	8	1
S01743-mpl3	chr8	35726099	35864098	138	0
S01743-mpl3	chr8	35864099	35872098	8	1
S01743-mpl3	chr8	35872099	36292098	420	2
S01743-mpl3	chr8	36292099	36357098	65	4
S01743-mpl3	chr8	36357099	37031098	674	2
S01743-mpl3	chr8	37031099	37035098	4	3
S01743-mpl3	chr8	37035099	37037098	2	4
S01743-mpl3	chr8	37037099	37048098	11	4
S01743-mpl3	chr8	37048099	42842987	6416	5
S01743-mpl3	chr8	42842988	42859326	19	2
S01743-mpl3	chr8	42859327	47027089	4206	2
S01743-mpl3	chr8	47027090	47049089	22	5
S01743-mpl3	chr8	47049090	55382602	8546	5
S01743-mpl3	chr8	55382603	56014951	630	2
S01743-mpl3	chr8	56014952	56034889	23	5
S01743-mpl3	chr8	56034890	60482555	4610	5
S01743-mpl3	chr8	60482556	60490555	8	3
S01743-mpl3	chr8	60490556	60740555	250	2
S01743-mpl3	chr8	60740556	60748555	8	3
S01743-mpl3	chr8	60748556	60780555	32	5
S01743-mpl3	chr8	60780556	65936203	5261	5
S01743-mpl3	chr8	65936204	65944203	8	4
S01743-mpl3	chr8	65944204	66387203	443	2
S01743-mpl3	chr8	66387204	66395203	8	3
S01743-mpl3	chr8	66395204	78182435	12358	4
S01743-mpl3	chr8	78182436	78344435	162	2
S01743-mpl3	chr8	78344436	78352435	8	3
S01743-mpl3	chr8	78352436	78368435	16	4
S01743-mpl3	chr8	78368436	78384435	16	3
S01743-mpl3	chr8	78384436	78399435	15	5
S01743-mpl3	chr8	78399436	79248435	849	5
S01743-mpl3	chr8	79248436	79256435	8	3
S01743-mpl3	chr8	79256436	79287435	31	2
S01743-mpl3	chr8	79287436	79303435	16	4
S01743-mpl3	chr8	79303436	79975212	693	2
S01743-mpl3	chr8	79975213	79978212	3	5
S01743-mpl3	chr8	79978213	80299212	321	5
S01743-mpl3	chr8	80299213	80301212	2	2
S01743-mpl3	chr8	80301213	81850838	1585	2
S01743-mpl3	chr8	81850839	81852838	2	5
S01743-mpl3	chr8	81852839	92910367	11415	5
S01743-mpl3	chr8	92910368	92975787	67	2
S01743-mpl3	chr8	92975788	93192296	231	2
S01743-mpl3	chr8	93192297	94601296	1409	5
S01743-mpl3	chr8	94601297	94629296	28	2
S01743-mpl3	chr8	94629297	94857699	265	2
S01743-mpl3	chr8	94857700	94973934	116	4
S01743-mpl3	chr8	94973935	94993934	20	2
S01743-mpl3	chr8	94993935	98740922	3996	5
S01743-mpl3	chr8	98740923	98746922	6	3
S01743-mpl3	chr8	98746923	98759922	13	3
S01743-mpl3	chr8	98759923	98951723	200	4
S01743-mpl3	chr8	98951724	99173525	266	2
S01743-mpl3	chr8	99173526	99175525	2	5
S01743-mpl3	chr8	99175526	102532067	3593	5
S01743-mpl3	chr8	102532068	102536067	4	2
S01743-mpl3	chr8	102536068	103261138	763	2
S01743-mpl3	chr8	103261139	127172720	24945	5
S01743-mpl3	chr8	127172721	127461720	289	2
S01743-mpl3	chr8	127461721	127463720	2	3
S01743-mpl3	chr8	127463721	127469720	6	3
S01743-mpl3	chr8	127469721	130365457	2905	4
S01743-mpl3	chr8	130365458	130373457	8	3
S01743-mpl3	chr8	130373458	130597457	224	2
S01743-mpl3	chr8	130597458	130600457	3	5
S01743-mpl3	chr8	130600458	138808341	8498	5
S01743-mpl3	chr8	138808342	138817341	9	2
S01743-mpl3	chr8	138817342	138823341	6	2
S01743-mpl3	chr8	138823342	138839341	16	3
S01743-mpl3	chr8	138839342	139090341	251	2
S01743-mpl3	chr8	139090342	139097341	7	3
S01743-mpl3	chr8	139097342	146300593	8197	5
S01743-mpl3	chr8	146300594	146363593	63	3

## Sheet: Large screen 384w
JQ,1	BGJ398	cell	fgfr1
1.47712	1.47712	A549	wt
-0.574955	0.522001	DMS53	wt
1.47712	1.47712	DU145	wt
0.0400086	1.47712	GLC1	wt
-0.0109954	0.936001	H1339	wt
1.47712	1.47712	H2009	wt
1.47712	1.47712	H2087	wt
1.445	1.47712	H209	wt
1.47712	1.47712	H2122	wt
-0.835053	0.708998	H221	wt
1.47712	1.47712	H322	wt
1.47712	1.47712	H460	wt
-0.530031	1.47712	H526	wt
1.47712	1.47712	H661	wt
1.47712	1.47712	HCC827	wt
1.47712	1.47712	HCC827GR	wt
-0.9859	0.831998	HL60	wt
1.47712	0.614	N417	wt
1.47712	1.47712	PC9	wt
-0.234034	1.47712	BE2C	wt
0.234011	0.940999	BT549	wt
-0.795066	0.733999	CHP134	wt
1.47712	1.47712	H1092	wt
1.22	1.47712	H1437	wt
1.47712	0.687002	H1836	wt
0.0110204	1.47712	H1838	wt
-1.09691	0.616003	H2052	wt
1.47712	0.979002	H2141	wt
-0.0579919	1.47712	H441	wt
0.666003	1.47712	H69AR	wt
0.27699	1.47712	H841	wt
-1.01909	0.78	HCC2429	wt
-0.552997	0.726001	HCC95	amp
-0.534023	0.733999	Kelly	wt
-0.675101	0.732997	SBC4	wt
-0.489053	0.608002	SH5YSY	wt
-0.639975	0.683002	SKNAS	wt
-0.644932	0.715	SW1271	wt
-0.309007	0.735998	639V	mut
1.47712	-0.868061	AN3CA	wt
1.214	0.668004	CALU3	amp
-0.237997	0.547996	DMS114	amp
-0.578067	0.638998	H1568	wt
1.369	-0.580044	H1581	amp
1	1.47712	H1650	wt
0.257006	0.743	H1703	amp
-0.601019	1.47712	H1975	wt
0.547996	-0.733063	H520	amp
1.47712	1.47712	HCT116	wt
-0.140982	1.47712	HEC1A	wt
1.47712	1.47712	J82	mut
1.317	1.47712	KYSE410	wt
-0.473015	0.690001	MDAMB231	wt
-0.289967	0.497993	MFE296	mut
0.253992	1.47712	PANC1	wt
1.47712	-1.27737	RT112	fusion
-0.612077	-1.11805	SBC7	amp
-0.552067	0.923	SKLU1	wt
0.407	1.47712	A498	wt
-0.650917	0.821002	H1623	wt
-0.518988	1.47712	H1694	wt
-0.0319843	0.771999	H1930	wt
1.47712	1.47712	HCC1599	wt
-1.01011	0.677004	HEPG2	wt
-0.75597	0.718003	IMR32	wt
-0.640924	1.47712	K562	wt
1.47712	1.47712	KYSE510	wt
-0.0170055	0.592998	MDAMB415	wt
-0.838932	0.690001	MEG01	wt
1.208	0.884002	PLCPRF5	wt
-0.0589858	0.700002	SKHEP1	wt
-0.655019	0.667004	SNU182	wt
-1.14997	0.716996	SNU387	wt
0.877003	-0.714893	SNU398	wt
1.278	0.719	SNU423	wt
1.37	1.47712	SNU449	wt
1.47712	1.47712	SW780	fusion
-0.811916	1.47712	THP1	wt
-0.354971	0.791003	BT474	wt
1.47712	1.47712	CAKI2	wt
1.271	0.843999	COLO205	wt
-0.581036	0.891002	H1395	wt
1.169	-0.623971	H1563	wt
-0.734004	0.497993	H1666	wt
1.44	1.47712	H1792	wt
1.154	1.47712	H2347	wt
-0.591082	0.544006	HCC1833	wt
1.47712	0.881002	HCC4006	wt
-1.01909	0.762003	HCC78	wt
0.284994	0.864001	HCT15	wt
-0.611011	-0.436045	HUH7	wt
-0.863914	-2.30103	KG1	fusion
1.27	0.929	LS123	wt
1.031	-1.32606	RT4	fusion
1.355	0.697996	SKCO1	wt
0.342008	0.670005	SNU16	amp
-0.31399	0.486997	SNU475	wt
0.692	1.47712	SW403	wt
0.405005	1.47712	DMS79	wt
-0.140022	0.00500882	H1048	wt
-0.121019	1.47712	H1651	wt
1.186	0.877003	H1781	wt
1.154	0.982999	H1944	wt
1.457	1.47712	H2030	wt
1.204	0.911999	H2110	wt
1.47712	1.47712	H2171	wt
0.600003	1.47712	H2172	wt
1.192	0.809997	H2228	wt
1.47712	1.47712	H3122	wt
-0.0230085	1.47712	H524	wt
-0.41805	0.976001	H596	wt
1.095	0.843999	H82	wt
-0.411953	1.47712	HCC364	wt
-0.601019	0.675998	HCC366	wt
-0.434979	0.773998	LCLC97TM1	wt
-0.841035	0.588003	MDAMB453	wt
1.351	1.47712	SBC5	wt
0.133986	0.732997	SHP77	wt

## Sheet: Screens_cell_lines_2xFGFRi 96w 
H1581		µM	DMSO	0.0002	0.0005	0.002	0.005	0.014	0.041	0.123	0.37	1.11	3.33	10		H1581		µM	DMSO	0.0002	0.0005	0.002	0.005	0.014	0.041	0.123	0.37	1.11	3.33	10
Screen 1	BGJ398	MW	99.1943	94.3156	97.5254	95.4222	94.1963	84.2844	49.5184	25.3701	23.2817	21.5094	19.125	1.06958			BGJ398	MW	99.1943	94.3156	97.5254	95.4222	94.1963	84.2844	49.5184	25.3701	23.2817	21.5094	19.125	1.06958
		STABW	6.92443	7.06537	1.38078	3.79447	2.23875	7.18702	8.41809	2.89657	1.07771	0.606076	0.826064	0.33626				STABW	6.92443	7.06537	1.38078	3.79447	2.23875	7.18702	8.41809	2.89657	1.07771	0.606076	0.826064	0.33626
	AZD4547	MW	100.318	92.0199	93.352	101.062	96.0852	97.2913	69.6839	33.3024	30.4958	26.8274	24.1965	14.9409			AZD4547	MW	100.318	92.0199	93.352	101.062	96.0852	97.2913	69.6839	33.3024	30.4958	26.8274	24.1965	14.9409
		STABW	5.26159	9.41191	10.8518	14.5013	12.2368	11.2552	5.76684	2.50447	1.1523	1.66159	1.56875	0.563373				STABW	5.26159	9.41191	10.8518	14.5013	12.2368	11.2552	5.76684	2.50447	1.1523	1.66159	1.56875	0.563373
Screen 2	BGJ398	MW	99.5909	110.221	125.449	118.666	135.067	113.011	99.7636	67.5982	64.5474	58.5246	52.0113	36.1903		SBC7		µM	DMSO	0.0002	0.0005	0.002	0.005	0.014	0.041	0.123	0.37	1.11	3.33	10
		STABW	35.8965	23.4257	18.6225	36.9262	28.9663	20.8827	10.6716	5.87906	4.11645	2.66909	3.10114	14.0861			BGJ398	MW	99.9204	107.784	108.448	113.1	108.81	108.304	111.653	112.612	109.514	111.416	89.5928	9.92844
	AZD4547	MW	102.792	103.245	113.718	121.082	120.656	124.703	115.867	62.0706	62.1792	63.5354	55.9816	38.5122				STABW	2.53912	8.02942	12.8202	9.27378	8.93654	8.68042	9.68396	9.63606	11.0385	9.10147	6.08835	14.8948
		STABW	13.7253	13.4379	13.7683	11.7986	13.1392	12.8517	14.076	4.58848	4.57202	3.54382	1.23014	1.5811			AZD4547	MW	98.9348	103.627	107.142	111.742	111.157	104.057	110.993	87.1029	87.9143	72.241	54.8172	29.7853
Screen 3	BGJ398	MW	100.724	135.251	129.643	127.422	137.436	119.172	115.206	76.6995	70.1758	65.599	60.5796	11.6028				STABW	4.4322	12.5944	17.9537	18.8209	18.2551	19.1873	17.8814	6.32188	25.2423	39.4505	45.8858	25.9039
		STABW	28.7208	43.5497	41.3742	45.0509	39.2327	36.1811	25.9418	10.9213	6.04971	8.01349	4.04243	7.73871		H520		µM	DMSO	0.0002	0.0005	0.002	0.005	0.014	0.041	0.123	0.37	1.11	3.33	10
	AZD4547	MW	97.7041	105.91	111.803	130.954	116.773	125.91	131.033	68.8218	14.4956	5.6503	3.20377	1.77353			BGJ398	MW	101.28	96.1537	91.5613	97.2223	91.5626	89.0914	82.3628	65.1515	60.2034	56.7464	48.497	8.35231
		STABW	9.61546	16.4199	9.10901	17.2846	6.00713	7.41538	14.2504	5.62567	1.21101	0.417325	0.179054	0.341342				STABW	3.60192	3.54056	0.755482	12.3348	13.2124	10.27	15.7749	18.9942	20.2438	20.0413	14.215	3.31202
SBC7		µM	DMSO	0.0002	0.0005	0.002	0.005	0.014	0.041	0.123	0.37	1.11	3.33	10			AZD4547	MW	97.6088	91.9662	94.9113	94.8401	96.0262	97.5475	92.1948	75.2448	61.4683	52.1005	44.946	29.1163
Screen 1	BGJ398	MW	101.232	105.303	104.439	107.408	103.238	99.551	105.837	105.943	99.3983	105.323	85.9625	1.8843				STABW	2.20319	3.92697	4.97045	11.2649	10.7459	15.4343	13.9746	10.7475	23.5245	41.8119	41.6744	24.3176
		STABW	8.89292	3.28681	6.77676	6.88745	6.22782	4.9749	7.20422	5.0622	7.08647	8.76278	9.73922	1.10653		HCC95		µM	DMSO	0.0002	0.0005	0.002	0.005	0.014	0.041	0.123	0.37	1.11	3.33	10
	AZD4547	MW	95.0063	90.4059	86.4135	94.3371	90.938	82.9856	90.823	82.2645	82.6322	86.6164	76.7436	49.4593			BGJ398	MW	103.407	111.943	106.571	111.734	106.829	98.4354	99.974	103.528	102.321	98.819	65.0648	29.04
		STABW	11.1327	7.82069	8.86779	7.2319	4.67501	3.42001	6.42544	3.57237	5.20885	5.0056	6.61919	2.79032				STABW	2.13863	14.096	12.2899	11.1321	18.278	5.29197	25.6775	23.0163	27.5677	22.6838	12.0905	12.9989
Screen 2	BGJ398	MW	101.536	116.761	122.793	123.802	119.118	116.91	122.832	123.66	121.288	121.878	96.6217	27.1158			AZD4547	MW	101.83	104.922	103.499	105.013	104.471	94.9747	99.2514	101.221	99.9199	86.9216	55.0628	22.0412
		STABW	12.2505	6.67786	5.97199	8.40787	4.2658	4.50392	6.05202	7.57327	8.13034	15.9852	23.623	28.0908				STABW	0.0911183	24.0264	16.6347	20.6361	21.613	10.1862	26.6995	26.2791	30.9634	39.5093	26.2355	3.10124
	AZD4547	MW	98.0583	115.484	117.203	131.715	126.428	120.522	124.903	94.2559	115.38	102.488	85.6264	39.4602		H1703		µM	DMSO	0.0002	0.0005	0.002	0.005	0.014	0.041	0.123	0.37	1.11	3.33	10
		STABW	6.79047	5.90052	6.88819	16.2818	7.87143	10.3051	4.97337	43.5771	13.1078	8.0671	4.60948	4.236			BGJ398	MW	98.4303	96.3927	95.0983	97.8416	102.612	99.2695	91.09	87.5854	88.8504	86.3851	79.6194	53.5918
Screen 3	BGJ398	MW	96.9938	101.288	98.1103	108.092	104.074	108.45	106.29	108.232	107.856	107.046	86.1942	0.785236				STABW	0.523761	3.98272	2.32187	4.30789	6.95185	8.95189	9.7436	1.08791	4.02658	1.84976	4.32667	22.3564
		STABW	10.4452	9.86594	11.0636	6.76044	11.1744	10.7138	14.3203	11.9026	10.6561	17.817	12.5532	0.43155			AZD4547	MW	101.362	104.866	105.58	107.783	103.524	111.448	105.059	103.357	101.037	94.5202	74.1244	59.8234
	AZD4547	MW	103.74	104.992	117.809	109.173	116.107	108.663	117.253	84.7883	65.7311	27.6186	2.08172	0.43643				STABW	1.55507	8.95983	16.5502	13.953	2.56054	15.0535	16.8992	12.8445	8.16089	6.66622	33.7512	46.9547
		STABW	118.002	119.169	132.11	122.593	130.496	121.455	91.0348	96.0104	74.224	30.8605	2.66165	0.233749		DMS114		µM	DMSO	0.0002	0.0005	0.002	0.005	0.014	0.041	0.123	0.37	1.11	3.33	10
H520		µM	DMSO	0.0002	0.0005	0.002	0.005	0.014	0.041	0.123	0.37	1.11	3.33	10			BGJ398	MW	100.015	102.727	102.271	99.9098	100.575	77.0313	44.4235	37.1241	35.2014	31.7659	19.6221	4.15972
Screen 1	BGJ398	MW	98.7332	98.6572	91.0271	88.5003	82.22	81.8294	71.2083	51.7206	45.8888	42.575	38.4454	6.01036				STABW	2.23676	1.98567	10.5289	11.7248	12.3153	16.6905	30.5708	41.1729	41.0883	35.8022	16.2534	4.37734
		STABW	4.24231	8.3229	14.0638	8.97028	8.6629	9.25029	10.6808	6.02289	3.26739	1.59812	2.98468	5.58317			AZD4547	MW	101.335	108.248	107.55	107.619	105.668	96.7148	66.5203	37.0873	31.5391	32.2327	24.3164	10.9953
	AZD4547	MW	99.1667	94.743	98.4259	102.806	103.625	108.461	102.076	82.8444	78.1026	81.6659	74.4142	46.3114				STABW	5.05249	9.97455	17.3185	24.5092	27.4775	19.0329	14.3582	34.5686	37.323	41.363	29.5264	9.47301
		STABW	8.1169	5.5604	12.1273	8.69236	5.88121	5.24821	8.38289	4.76142	2.44342	4.92966	5.37135	3.90367		Calu3		µM	DMSO	0.0002	0.0005	0.002	0.005	0.014	0.041	0.123	0.37	1.11	3.33	10
Screen 2	BGJ398	MW															BGJ398	MW	99.6576	103.971	106.598	101.951	104.317	100.555	105.888	105.986	100.781	100.188	60.8064	1.77857
		STABW																STABW	1.73428	2.81147	6.40623	7.93038	3.70414	0.287125	6.4023	6.97959	13.3239	22.851	22.4498	0.262536
	AZD4547	MW															AZD4547	MW	102.125	116.558	129.03	124.963	120.539	128.636	130.073	122.784	107.939	90.9689	73.9468	18.1111
		STABW																STABW	3.48941	11.8255	24.8396	18.5895	24.0417	24.1154	36.0797	30.7638	50.824	70.8675	70.7293	1.68207
Screen 3	BGJ398	MW	103.827	93.6501	92.0955	105.944	100.905	96.3533	93.5174	78.5824	74.5179	70.9177	58.5485	10.6943
		STABW	8.21025	10.5843	7.05884	10.3825	8.71491	10.1894	4.49812	7.67685	13.3428	3.86652	7.0954	5.76453
	AZD4547	MW	96.0509	89.1894	91.3967	86.8746	88.4277	86.6338	82.3133	67.6451	44.834	22.535	15.4778	11.9211
		STABW	10.6371	9.271	7.02003	6.97571	5.06464	4.52212	3.67111	3.54933	2.00059	1.43206	1.23344	1.78013
HCC95		µM	DMSO	0.0002	0.0005	0.002	0.005	0.014	0.041	0.123	0.37	1.11	3.33	10
Screen 1	BGJ398	MW	104.919	101.976	97.881	103.862	93.9043	94.6934	81.8173	87.2535	82.8277	82.7791	56.5155	38.2316
		STABW	18.9819	9.1507	14.6004	12.3966	10.1202	12.7229	6.8318	10.6161	9.45875	6.68312	6.60961	4.38387
	AZD4547	MW	101.766	87.9323	91.7365	90.4215	89.1879	87.772	80.372	82.6391	78.0255	58.9843	36.5115	24.2342
		STABW	17.7525	2.08876	11.4536	3.14968	5.06174	3.36422	3.08734	4.36785	4.12003	5.22896	2.49797	2.09552
Screen 2	BGJ398	MW	101.895	121.911	115.262	119.605	119.753	102.177	118.131	119.803	121.814	114.859	73.6141	19.8483
		STABW	7.27915	12.236	4.66212	10.0512	5.26488	30.5374	9.62606	10.7619	8.48776	5.32354	18.168	11.2773
	AZD4547	MW	102.025	119.557	119.39	119.545	116.702	119.733	115.793	115.283	107.443	98.8983	82.5833	37.7358
		STABW	11.9008	6.44148	5.82648	5.88212	3.82651	1.34516	5.88217	7.52746	3.23293	4.88506	6.68728	4.29181
Screen 3	BGJ398	MW
		STABW
	AZD4547	MW
		STABW
H1703		µM	DMSO	0.0002	0.0005	0.002	0.005	0.014	0.041	0.123	0.37	1.11	3.33	10
Screen 1	BGJ398	MW	98.8006	93.5765	93.4565	94.7955	97.6963	92.9395	84.2002	88.3547	86.0032	85.0771	82.6788	37.7834
		STABW	7.6063	7.91028	8.33994	6.45441	3.31217	1.39058	4.61887	4.13719	3.96933	4.28722	3.96881	13.9772
	AZD4547	MW	102.461	98.5301	93.8772	97.917	105.335	100.804	93.1096	94.2742	95.2667	99.2339	97.9901	93.0254
		STABW	6.59765	7.95924	5.25359	2.93304	4.81143	2.61166	3.11769	5.31981	5.68337	4.99147	6.81223	6.03808
Screen 2	BGJ398	MW	98.0599	99.2089	96.7401	100.888	107.528	105.599	97.9798	86.8162	91.6977	87.6931	76.5599	69.4001
		STABW	13.2666	9.13265	9.83228	6.07219	11.0759	10.1503	6.84579	5.48817	5.22992	7.33037	6.88766	15.1079
	AZD4547	MW	100.262	111.201	117.283	117.65	101.713	122.093	117.009	112.439	106.808	89.8065	50.2587	26.6214
		STABW	1.91328	8.11688	6.15707	6.31965	35.0856	6.37932	3.74228	5.78688	3.06327	3.79563	3.07266	2.36694
Screen 3	BGJ398	MW
		STABW
	AZD4547	MW
		STABW
DMS114		µM	DMSO	0.0002	0.0005	0.002	0.005	0.014	0.041	0.123	0.37	1.11	3.33	10
Screen 1	BGJ398	MW	102.291	100.459	92.3068	87.8562	90.2781	87.4457	78.7207	84.6482	82.616	73.0637	38.3619	3.54448
		STABW	16.8184	11.2994	6.61938	8.60313	4.81551	4.35465	6.24028	3.41094	9.06773	0.858927	6.51067	0.755189
	AZD4547	MW	100.012	97.1282	91.3147	86.8811	79.7382	78.0789	75.9224	76.9826	74.4271	79.6718	57.9994	20.9043
		STABW	13.2914	12.6487	5.41349	5.28799	6.38979	4.56895	4.88856	2.74924	4.47792	5.89355	4.84223	1.08768
Screen 2	BGJ398	MW	99.9341	104.154	113.286	111.275	114.217	85.8679	34.5099	14.5036	12.9578	12.7516	11.1417	8.81212
		STABW	30.2662	24.032	21.1389	16.131	20.2543	19.8013	7.21126	0.656137	1.19193	1.2471	3.6277	5.9404
	AZD4547	MW	97.0752	111.208	105.557	101.309	102.797	95.9441	49.9931	16.0171	13.7657	13.3144	12.0463	10.0527
		STABW	25.638	4.11639	5.42958	10.9955	9.67637	3.45974	4.39079	2.48442	0.468755	0.310609	0.700196	0.27575
Screen 3	BGJ398	MW	97.8201	103.568	101.222	100.598	97.2293	57.7804	20.0397	12.2206	10.0304	9.48252	9.36281	0.122546
		STABW	6.96025	10.0325	17.9702	10.4766	15.1729	6.19748	1.4558	1.82231	0.498366	1.32009	0.813872	0.0524969
	AZD4547	MW	106.917	116.407	125.779	134.666	134.468	116.121	73.6455	18.2621	6.42457	3.71191	2.90352	2.02877
		STABW	23.5967	21.1431	10.8838	18.593	7.28651	17.4767	3.69824	2.40577	0.620904	0.389682	0.330238	0.124212
Calu3		µM	DMSO	0.0002	0.0005	0.002	0.005	0.014	0.041	0.123	0.37	1.11	3.33	10
Screen 1	BGJ398	MW
		STABW
	AZD4547	MW
		STABW
Screen 2	BGJ398	MW	100.884	105.959	102.068	96.3437	101.698	100.352	101.361	101.05	91.36	84.0303	44.932	1.59293
		STABW	12.4186	15.6238	14.1042	10.4733	4.45787	15.8957	12.429	11.6474	4.17038	8.69324	20.1621	2.13203
	AZD4547	MW	104.592	124.92	146.595	138.108	137.539	145.688	155.585	144.537	143.877	141.08	123.96	19.3005
		STABW	43.795	28.9164	18.8083	15.1794	16.7449	26.5186	6.7997	17.9294	12.1599	7.99138	17.1929	6.37112
Screen 3	BGJ398	MW	98.4313	101.983	111.128	107.559	106.936	100.758	110.416	110.921	110.203	116.346	76.6808	1.96421
		STABW	10.496	8.04338	9.88357	3.4799	6.68995	8.041	5.02788	9.1119	12.1233	6.78499	9.30939	0.991975
	AZD4547	MW	99.6571	108.196	111.466	111.818	103.539	111.584	104.561	101.031	72.0012	40.858	23.9337	16.9217
		STABW	11.948	3.34295	8.2275	3.36404	9.35769	11.4077	7.77766	4.82788	10.8124	5.29763	1.38843	1.34991
